# Supplementary material for: Crystal structure of (2-bromo­methyl-1-phenyl­sulfonyl-1H-indol-3-yl)(phen­yl)methanone
Source: Acta Crystallogr E Crystallogr Commun. 2015 Jan 3;71(Pt 2):o86–7. doi: 10.1107/S2056989014028084 (PMC4384623; doi:10.1107/S2056989014028084)
Supplement: Supplementary file 1 [file e-71-00o86-sup1.cif]

##############################################################################
#                                                                            #
# This CIF contains the data in a paper accepted for publication in          #
# Acta Crystallographica Section E. It conforms to the requirements of       #
# Notes for Authors for Acta Crystallographica Section E, and has been       #
# peer reviewed under the auspices of the IUCr Commission on Journals.       #
#                                                                            #
# Full details of the Crystallographic Information File format               #
# are given in the paper "The Crystallographic Information File (CIF):       #
# a New Standard Archive File for Crystallography" by S. R. Hall, F. H.      #
# Allen and I. D. Brown [Acta Cryst. (1991), A47, 655-685].                  #
#                                                                            #
# The current version of the core CIF dictionary is obtainable from          #
# ftp://ftp.iucr.org/pub/cif_core.dic.                                       #
#                                                                            #
# Software is freely available for graphical display of the structure(s)     #
# in this CIF. For information consult the CIF software page                 #
# http://www.iucr.org/resources/cif/software.                                #
#                                                                            #
# This file may be used for bona fide research purposes within the           #
# scientific community so long as proper attribution is given to the journal # 
# article from which it was obtained.                                        #
#                                                                            #
##############################################################################
data_I
_database_code_depnum_ccdc_archive 'CCDC 1040945'
_audit_creation_method     SHELXL-97
_chemical_name_systematic
;
(2-Bromomethyl-1-phenylsulfonyl-1<i>H</i>-indol-3-yl)(phenyl)methanone
;
_chemical_name_common     ?
_chemical_formula_moiety     'C22 H16 Br N O3 S'
_chemical_formula_sum     'C22 H16 Br N O3 S'
_chemical_formula_iupac     'C22 H16 Br N O3 S'
_chemical_formula_weight     454.33
_chemical_melting_point     ?
_symmetry_cell_setting     monoclinic
_symmetry_space_group_name_H-M     'P 21/n'
_symmetry_space_group_name_Hall     '-P 2yn'
loop_
    _symmetry_equiv_pos_as_xyz
    'x, y, z'
    '-x+1/2, y+1/2, -z+1/2'
    '-x, -y, -z'
    'x-1/2, -y-1/2, z-1/2'
_cell_length_a     10.3629(5)
_cell_length_b     13.4156(7)
_cell_length_c     14.1777(8)
_cell_angle_alpha     90.00
_cell_angle_beta     92.864(2)
_cell_angle_gamma     90.00
_cell_volume     1968.59(18)
_cell_formula_units_Z     4
_cell_measurement_reflns_used     8313
_cell_measurement_theta_min     2.3
_cell_measurement_theta_max     23.1
_cell_measurement_temperature     295(2)
_exptl_crystal_description     block
_exptl_crystal_colour     colourless
_exptl_crystal_size_max     0.26
_exptl_crystal_size_mid     0.22
_exptl_crystal_size_min     0.20
_exptl_crystal_density_diffrn     1.533
_exptl_crystal_density_meas     ?
_exptl_crystal_density_method     'not measured'
_exptl_crystal_F_000     920
_exptl_absorpt_coefficient_mu     2.217
_exptl_absorpt_correction_type     multi-scan
_exptl_absorpt_process_details
;
(SADABS; Sheldrick, 1996)
;
_exptl_absorpt_correction_T_min     0.5964
_exptl_absorpt_correction_T_max     0.6654
_exptl_special_details     ?
_diffrn_ambient_temperature     295(2)
_diffrn_radiation_type     MoK\a
_diffrn_radiation_wavelength     0.71073
_diffrn_radiation_source     'fine-focus sealed tube'
_diffrn_radiation_monochromator     graphite
_diffrn_measurement_device_type     'Bruker Kappa APEXII CCD'
_diffrn_measurement_method     '\w and \f scan'
_diffrn_detector_area_resol_mean     ?
_diffrn_reflns_number     34711
_diffrn_reflns_av_R_equivalents     0.0556
_diffrn_reflns_av_sigmaI/netI     0.0647
_diffrn_reflns_theta_min     2.09
_diffrn_reflns_theta_max     28.61
_diffrn_reflns_theta_full     28.61
_diffrn_measured_fraction_theta_max     0.997
_diffrn_measured_fraction_theta_full     0.997
_diffrn_reflns_limit_h_min     -13
_diffrn_reflns_limit_h_max     13
_diffrn_reflns_limit_k_min     -18
_diffrn_reflns_limit_k_max     18
_diffrn_reflns_limit_l_min     -19
_diffrn_reflns_limit_l_max     14
_diffrn_standards_number     0
_diffrn_standards_interval_count     ?
_diffrn_standards_interval_time     0
_diffrn_standards_decay_%     ?
_refine_special_details
;
Refinement of <i>F</i>^2^ against ALL reflections. The weighted <i>R</i>-factor
<i>wR</i> and goodness of fit <i>S</i> are based on <i>F</i>^2^, conventional
<i>R</i>-factors <i>R</i> are based on <i>F</i>, with <i>F</i> set to zero for
negative <i>F</i>^2^. The threshold expression of <i>F</i>^2^ >
\s(<i>F</i>^2^) is used only for calculating <i>R</i>-factors(gt) <i>etc</i>.
and is not relevant to the choice of reflections for refinement.
<i>R</i>-factors based on <i>F</i>^2^ are statistically about twice as large
as those based on <i>F</i>, and <i>R</i>- factors based on ALL data will be
even larger.
;
_reflns_number_total     5017
_reflns_number_gt     3002
_reflns_threshold_expression     I>2sigma(I)
_refine_ls_structure_factor_coef     Fsqd
_refine_ls_matrix_type     full
_refine_ls_R_factor_all     0.1051
_refine_ls_R_factor_gt     0.0454
_refine_ls_wR_factor_gt     0.1068
_refine_ls_wR_factor_ref     0.1456
_refine_ls_goodness_of_fit_ref     1.058
_refine_ls_restrained_S_all     1.058
_refine_ls_number_reflns     5017
_refine_ls_number_parameters     253
_refine_ls_number_restraints     0
_refine_ls_hydrogen_treatment     constr
_refine_ls_weighting_scheme     calc
_refine_ls_weighting_details
         'calc w=1/[\s^2^(Fo^2^)+(0.0515P)^2^+1.6826P] where P=(Fo^2^+2Fc^2^)/3'
_atom_sites_solution_hydrogens     geom
_atom_sites_solution_primary     direct
_atom_sites_solution_secondary     difmap
_refine_ls_shift/su_max     0.000
_refine_ls_shift/su_mean     0.000
_refine_diff_density_max     0.378
_refine_diff_density_min     -0.971
_refine_ls_extinction_method     none
_refine_ls_extinction_coef     ?
loop_
    _atom_type_symbol
    _atom_type_description
    _atom_type_scat_dispersion_real
    _atom_type_scat_dispersion_imag
    _atom_type_scat_source
    'C' 'C' 0.0033 0.0016
                         'International Tables Vol C Tables 4.2.6.8 and 6.1.1.4'
    'H' 'H' 0.0000 0.0000
                         'International Tables Vol C Tables 4.2.6.8 and 6.1.1.4'
    'N' 'N' 0.0061 0.0033
                         'International Tables Vol C Tables 4.2.6.8 and 6.1.1.4'
    'O' 'O' 0.0106 0.0060
                         'International Tables Vol C Tables 4.2.6.8 and 6.1.1.4'
    'S' 'S' 0.1246 0.1234
                         'International Tables Vol C Tables 4.2.6.8 and 6.1.1.4'
    'Br' 'Br' -0.2901 2.4595
                         'International Tables Vol C Tables 4.2.6.8 and 6.1.1.4'
_computing_data_collection
;
APEX2 (Bruker, 2004)
;
_computing_cell_refinement
;
SAINT (Bruker, 2004)
;
_computing_data_reduction
;
SAINT (Bruker, 2004)
;
_computing_structure_solution
;
SHELXS97 (Sheldrick, 2008)
;
_computing_structure_refinement
;
SHELXL97 (Sheldrick, 2008)
;
_computing_molecular_graphics
;
PLATON (Spek, 2009)
;
_computing_publication_material
;
SHELXL97 (Sheldrick, 2008) and PLATON (Spek, 2009)
;
loop_
    _atom_site_type_symbol
    _atom_site_label
    _atom_site_fract_x
    _atom_site_fract_y
    _atom_site_fract_z
    _atom_site_U_iso_or_equiv
    _atom_site_adp_type
    _atom_site_calc_flag
    _atom_site_refinement_flags
    _atom_site_occupancy
    _atom_site_symmetry_multiplicity
    _atom_site_disorder_assembly
    _atom_site_disorder_group
    C C1 0.4019(3) 0.3474(2) 0.6542(2) 0.0375(7) Uani d . 1 1 . .
    C C2 0.4866(3) 0.4214(3) 0.6300(3) 0.0476(8) Uani d . 1 1 . .
    H H2 0.5662 0.4056 0.6064 0.057 Uiso calc R 1 1 . .
    C C3 0.4506(4) 0.5192(3) 0.6415(3) 0.0609(11) Uani d . 1 1 . .
    H H3 0.5067 0.5702 0.6262 0.073 Uiso calc R 1 1 . .
    C C4 0.3325(4) 0.5421(3) 0.6754(3) 0.0571(10) Uani d . 1 1 . .
    H H4 0.3093 0.6084 0.6830 0.069 Uiso calc R 1 1 . .
    C C5 0.2489(4) 0.4687(3) 0.6980(3) 0.0583(10) Uani d . 1 1 . .
    H H5 0.1688 0.4850 0.7205 0.070 Uiso calc R 1 1 . .
    C C6 0.2829(3) 0.3700(3) 0.6876(3) 0.0493(9) Uani d . 1 1 . .
    H H6 0.2262 0.3194 0.7030 0.059 Uiso calc R 1 1 . .
    C C7 0.2714(3) 0.1711(2) 0.5076(2) 0.0374(7) Uani d . 1 1 . .
    C C8 0.1644(3) 0.1550(3) 0.5608(3) 0.0479(8) Uani d . 1 1 . .
    H H8 0.1702 0.1566 0.6264 0.057 Uiso calc R 1 1 . .
    C C9 0.0499(3) 0.1366(3) 0.5115(3) 0.0563(10) Uani d . 1 1 . .
    H H9 -0.0238 0.1253 0.5447 0.068 Uiso calc R 1 1 . .
    C C10 0.0403(3) 0.1341(3) 0.4142(3) 0.0587(10) Uani d . 1 1 . .
    H H10 -0.0394 0.1210 0.3836 0.070 Uiso calc R 1 1 . .
    C C11 0.1456(3) 0.1506(3) 0.3619(3) 0.0500(9) Uani d . 1 1 . .
    H H11 0.1382 0.1500 0.2962 0.060 Uiso calc R 1 1 . .
    C C12 0.2641(3) 0.1684(2) 0.4096(2) 0.0381(7) Uani d . 1 1 . .
    C C13 0.3916(3) 0.1867(2) 0.3780(2) 0.0382(7) Uani d . 1 1 . .
    C C14 0.4730(3) 0.2001(2) 0.4550(2) 0.0365(7) Uani d . 1 1 . .
    C C15 0.6139(3) 0.2080(3) 0.4556(3) 0.0461(8) Uani d . 1 1 . .
    H H15A 0.6444 0.2520 0.5062 0.055 Uiso calc R 1 1 . .
    H H15B 0.6393 0.2362 0.3963 0.055 Uiso calc R 1 1 . .
    C C16 0.4326(3) 0.1888(3) 0.2792(2) 0.0451(8) Uani d . 1 1 . .
    C C17 0.3870(3) 0.1104(3) 0.2123(2) 0.0437(8) Uani d . 1 1 . .
    C C18 0.3509(4) 0.0169(3) 0.2420(3) 0.0511(9) Uani d . 1 1 . .
    H H18 0.3486 0.0030 0.3062 0.061 Uiso calc R 1 1 . .
    C C19 0.3180(4) -0.0558(3) 0.1765(3) 0.0663(11) Uani d . 1 1 . .
    H H19 0.2937 -0.1189 0.1962 0.080 Uiso calc R 1 1 . .
    C C20 0.3213(5) -0.0347(4) 0.0816(3) 0.0753(13) Uani d . 1 1 . .
    H H20 0.2992 -0.0839 0.0375 0.090 Uiso calc R 1 1 . .
    C C21 0.3566(5) 0.0572(4) 0.0519(3) 0.0765(14) Uani d . 1 1 . .
    H H21 0.3579 0.0709 -0.0124 0.092 Uiso calc R 1 1 . .
    C C22 0.3903(4) 0.1298(3) 0.1165(3) 0.0595(10) Uani d . 1 1 . .
    H H22 0.4155 0.1924 0.0960 0.071 Uiso calc R 1 1 . .
    N N1 0.4022(2) 0.1883(2) 0.53652(18) 0.0379(6) Uani d . 1 1 . .
    O O1 0.3769(2) 0.16500(18) 0.70726(16) 0.0523(6) Uani d . 1 1 . .
    O O2 0.5868(2) 0.21867(18) 0.65144(17) 0.0500(6) Uani d . 1 1 . .
    O O3 0.5064(3) 0.2531(2) 0.25507(19) 0.0673(8) Uani d . 1 1 . .
    S S1 0.44977(8) 0.22304(6) 0.64628(6) 0.0400(2) Uani d . 1 1 . .
    Br Br1 0.69179(4) 0.07623(3) 0.47354(4) 0.06721(18) Uani d . 1 1 . .
loop_
    _atom_site_aniso_label
    _atom_site_aniso_U_11
    _atom_site_aniso_U_22
    _atom_site_aniso_U_33
    _atom_site_aniso_U_12
    _atom_site_aniso_U_13
    _atom_site_aniso_U_23
    C1 0.0397(16) 0.0389(17) 0.0338(16) -0.0043(14) 0.0000(13) -0.0028(13)
    C2 0.0439(18) 0.047(2) 0.053(2) -0.0059(15) 0.0085(16) -0.0017(16)
    C3 0.065(3) 0.043(2) 0.075(3) -0.0114(19) 0.011(2) -0.0001(19)
    C4 0.072(3) 0.041(2) 0.059(2) 0.0008(19) 0.006(2) -0.0039(18)
    C5 0.055(2) 0.055(2) 0.066(3) 0.0060(19) 0.0141(19) -0.010(2)
    C6 0.048(2) 0.047(2) 0.054(2) -0.0087(16) 0.0107(16) -0.0060(17)
    C7 0.0337(15) 0.0378(17) 0.0403(18) -0.0005(13) -0.0024(13) -0.0039(14)
    C8 0.0427(18) 0.057(2) 0.045(2) -0.0028(16) 0.0077(15) -0.0062(17)
    C9 0.0365(18) 0.067(3) 0.067(3) -0.0023(17) 0.0126(17) -0.008(2)
    C10 0.0331(18) 0.077(3) 0.065(3) -0.0014(18) -0.0076(17) -0.005(2)
    C11 0.0391(18) 0.068(2) 0.0424(19) 0.0001(17) -0.0070(15) -0.0012(17)
    C12 0.0361(16) 0.0366(17) 0.0413(18) 0.0045(13) -0.0005(13) -0.0007(14)
    C13 0.0371(16) 0.0370(17) 0.0404(18) -0.0005(13) 0.0003(13) -0.0024(14)
    C14 0.0338(15) 0.0350(17) 0.0409(18) -0.0013(13) 0.0038(13) -0.0030(13)
    C15 0.0409(18) 0.046(2) 0.051(2) -0.0076(15) 0.0020(15) 0.0005(16)
    C16 0.0419(18) 0.048(2) 0.045(2) -0.0019(15) 0.0023(15) 0.0027(16)
    C17 0.0375(17) 0.054(2) 0.0398(19) 0.0025(15) 0.0026(14) -0.0045(16)
    C18 0.057(2) 0.049(2) 0.047(2) 0.0036(17) -0.0020(16) -0.0013(17)
    C19 0.073(3) 0.053(2) 0.072(3) 0.003(2) -0.003(2) -0.011(2)
    C20 0.081(3) 0.080(3) 0.065(3) 0.006(3) -0.004(2) -0.028(3)
    C21 0.082(3) 0.108(4) 0.039(2) -0.003(3) -0.001(2) -0.016(2)
    C22 0.064(2) 0.070(3) 0.045(2) -0.005(2) 0.0068(18) 0.002(2)
    N1 0.0352(13) 0.0414(15) 0.0370(14) -0.0019(11) 0.0005(11) -0.0066(12)
    O1 0.0671(16) 0.0479(15) 0.0419(14) -0.0081(12) 0.0011(11) 0.0074(11)
    O2 0.0431(13) 0.0536(15) 0.0518(14) 0.0059(11) -0.0122(11) -0.0047(12)
    O3 0.081(2) 0.0693(19) 0.0529(16) -0.0295(15) 0.0130(14) -0.0012(14)
    S1 0.0418(4) 0.0408(5) 0.0368(4) -0.0016(3) -0.0048(3) -0.0001(3)
    Br1 0.0408(2) 0.0659(3) 0.0953(4) 0.01197(18) 0.0068(2) 0.0010(2)
_geom_special_details
;
All e.s.d.'s (except the e.s.d. in the dihedral angle between two l.s. planes)
are estimated using the full covariance matrix. The cell e.s.d.'s are taken
into account individually in the estimation of e.s.d.'s in distances, angles
and torsion angles; correlations between e.s.d.'s in cell parameters are only
used when they are defined by crystal symmetry. An approximate (isotropic)
treatment of cell e.s.d.'s is used for estimating e.s.d.'s involving l.s.
planes.
;
loop_
    _geom_bond_atom_site_label_1
    _geom_bond_atom_site_label_2
    _geom_bond_site_symmetry_2
    _geom_bond_distance
    _geom_bond_publ_flag
    C1 C6 . 1.378(5) ?
    C1 C2 . 1.379(5) ?
    C1 S1 . 1.746(3) ?
    C2 C3 . 1.377(5) ?
    C2 H2 . 0.9300 ?
    C3 C4 . 1.371(5) ?
    C3 H3 . 0.9300 ?
    C4 C5 . 1.360(5) ?
    C4 H4 . 0.9300 ?
    C5 C6 . 1.380(5) ?
    C5 H5 . 0.9300 ?
    C6 H6 . 0.9300 ?
    C7 C8 . 1.388(4) ?
    C7 C12 . 1.389(4) ?
    C7 N1 . 1.415(4) ?
    C8 C9 . 1.370(5) ?
    C8 H8 . 0.9300 ?
    C9 C10 . 1.378(5) ?
    C9 H9 . 0.9300 ?
    C10 C11 . 1.368(5) ?
    C10 H10 . 0.9300 ?
    C11 C12 . 1.392(4) ?
    C11 H11 . 0.9300 ?
    C12 C13 . 1.438(4) ?
    C13 C14 . 1.357(4) ?
    C13 C16 . 1.483(5) ?
    C14 N1 . 1.409(4) ?
    C14 C15 . 1.463(4) ?
    C15 Br1 . 1.955(4) ?
    C15 H15A . 0.9700 ?
    C15 H15B . 0.9700 ?
    C16 O3 . 1.213(4) ?
    C16 C17 . 1.479(5) ?
    C17 C18 . 1.381(5) ?
    C17 C22 . 1.385(5) ?
    C18 C19 . 1.378(5) ?
    C18 H18 . 0.9300 ?
    C19 C20 . 1.376(7) ?
    C19 H19 . 0.9300 ?
    C20 C21 . 1.360(7) ?
    C20 H20 . 0.9300 ?
    C21 C22 . 1.370(6) ?
    C21 H21 . 0.9300 ?
    C22 H22 . 0.9300 ?
    N1 S1 . 1.675(3) ?
    O1 S1 . 1.411(2) ?
    O2 S1 . 1.419(2) ?
loop_
    _geom_angle_atom_site_label_1
    _geom_angle_atom_site_label_2
    _geom_angle_atom_site_label_3
    _geom_angle_site_symmetry_1
    _geom_angle_site_symmetry_3
    _geom_angle
    _geom_angle_publ_flag
    C6 C1 C2 . . 121.3(3) ?
    C6 C1 S1 . . 119.6(3) ?
    C2 C1 S1 . . 119.1(3) ?
    C3 C2 C1 . . 118.5(3) ?
    C3 C2 H2 . . 120.8 ?
    C1 C2 H2 . . 120.8 ?
    C4 C3 C2 . . 120.4(4) ?
    C4 C3 H3 . . 119.8 ?
    C2 C3 H3 . . 119.8 ?
    C5 C4 C3 . . 120.8(4) ?
    C5 C4 H4 . . 119.6 ?
    C3 C4 H4 . . 119.6 ?
    C4 C5 C6 . . 120.0(4) ?
    C4 C5 H5 . . 120.0 ?
    C6 C5 H5 . . 120.0 ?
    C1 C6 C5 . . 119.0(3) ?
    C1 C6 H6 . . 120.5 ?
    C5 C6 H6 . . 120.5 ?
    C8 C7 C12 . . 122.3(3) ?
    C8 C7 N1 . . 130.4(3) ?
    C12 C7 N1 . . 107.3(3) ?
    C9 C8 C7 . . 116.5(3) ?
    C9 C8 H8 . . 121.7 ?
    C7 C8 H8 . . 121.7 ?
    C8 C9 C10 . . 122.2(3) ?
    C8 C9 H9 . . 118.9 ?
    C10 C9 H9 . . 118.9 ?
    C11 C10 C9 . . 121.3(3) ?
    C11 C10 H10 . . 119.4 ?
    C9 C10 H10 . . 119.4 ?
    C10 C11 C12 . . 118.2(3) ?
    C10 C11 H11 . . 120.9 ?
    C12 C11 H11 . . 120.9 ?
    C7 C12 C11 . . 119.6(3) ?
    C7 C12 C13 . . 107.6(3) ?
    C11 C12 C13 . . 132.8(3) ?
    C14 C13 C12 . . 108.4(3) ?
    C14 C13 C16 . . 124.1(3) ?
    C12 C13 C16 . . 127.5(3) ?
    C13 C14 N1 . . 108.5(3) ?
    C13 C14 C15 . . 126.4(3) ?
    N1 C14 C15 . . 124.3(3) ?
    C14 C15 Br1 . . 109.9(2) ?
    C14 C15 H15A . . 109.7 ?
    Br1 C15 H15A . . 109.7 ?
    C14 C15 H15B . . 109.7 ?
    Br1 C15 H15B . . 109.7 ?
    H15A C15 H15B . . 108.2 ?
    O3 C16 C17 . . 120.6(3) ?
    O3 C16 C13 . . 119.6(3) ?
    C17 C16 C13 . . 119.7(3) ?
    C18 C17 C22 . . 119.4(3) ?
    C18 C17 C16 . . 122.2(3) ?
    C22 C17 C16 . . 118.2(3) ?
    C19 C18 C17 . . 119.9(4) ?
    C19 C18 H18 . . 120.1 ?
    C17 C18 H18 . . 120.1 ?
    C20 C19 C18 . . 119.8(4) ?
    C20 C19 H19 . . 120.1 ?
    C18 C19 H19 . . 120.1 ?
    C21 C20 C19 . . 120.6(4) ?
    C21 C20 H20 . . 119.7 ?
    C19 C20 H20 . . 119.7 ?
    C20 C21 C22 . . 120.1(4) ?
    C20 C21 H21 . . 120.0 ?
    C22 C21 H21 . . 120.0 ?
    C21 C22 C17 . . 120.3(4) ?
    C21 C22 H22 . . 119.9 ?
    C17 C22 H22 . . 119.9 ?
    C14 N1 C7 . . 108.1(2) ?
    C14 N1 S1 . . 126.2(2) ?
    C7 N1 S1 . . 123.2(2) ?
    O1 S1 O2 . . 120.70(15) ?
    O1 S1 N1 . . 105.92(14) ?
    O2 S1 N1 . . 106.48(14) ?
    O1 S1 C1 . . 109.02(15) ?
    O2 S1 C1 . . 108.82(15) ?
    N1 S1 C1 . . 104.71(14) ?
loop_
    _geom_torsion_atom_site_label_1
    _geom_torsion_atom_site_label_2
    _geom_torsion_atom_site_label_3
    _geom_torsion_atom_site_label_4
    _geom_torsion_site_symmetry_1
    _geom_torsion_site_symmetry_2
    _geom_torsion_site_symmetry_3
    _geom_torsion_site_symmetry_4
    _geom_torsion
    _geom_torsion_publ_flag
    C6 C1 C2 C3 . . . . 1.1(5) ?
    S1 C1 C2 C3 . . . . -176.4(3) ?
    C1 C2 C3 C4 . . . . -0.7(6) ?
    C2 C3 C4 C5 . . . . -0.1(6) ?
    C3 C4 C5 C6 . . . . 0.5(6) ?
    C2 C1 C6 C5 . . . . -0.8(5) ?
    S1 C1 C6 C5 . . . . 176.7(3) ?
    C4 C5 C6 C1 . . . . 0.0(6) ?
    C12 C7 C8 C9 . . . . -0.4(5) ?
    N1 C7 C8 C9 . . . . -177.5(3) ?
    C7 C8 C9 C10 . . . . -0.1(6) ?
    C8 C9 C10 C11 . . . . -0.3(7) ?
    C9 C10 C11 C12 . . . . 1.1(6) ?
    C8 C7 C12 C11 . . . . 1.2(5) ?
    N1 C7 C12 C11 . . . . 178.9(3) ?
    C8 C7 C12 C13 . . . . -179.2(3) ?
    N1 C7 C12 C13 . . . . -1.5(3) ?
    C10 C11 C12 C7 . . . . -1.5(5) ?
    C10 C11 C12 C13 . . . . 179.0(4) ?
    C7 C12 C13 C14 . . . . 0.0(4) ?
    C11 C12 C13 C14 . . . . 179.5(4) ?
    C7 C12 C13 C16 . . . . 178.5(3) ?
    C11 C12 C13 C16 . . . . -1.9(6) ?
    C12 C13 C14 N1 . . . . 1.5(4) ?
    C16 C13 C14 N1 . . . . -177.1(3) ?
    C12 C13 C14 C15 . . . . 171.7(3) ?
    C16 C13 C14 C15 . . . . -6.9(5) ?
    C13 C14 C15 Br1 . . . . -91.4(4) ?
    N1 C14 C15 Br1 . . . . 77.3(4) ?
    C14 C13 C16 O3 . . . . -43.9(5) ?
    C12 C13 C16 O3 . . . . 137.8(4) ?
    C14 C13 C16 C17 . . . . 133.8(3) ?
    C12 C13 C16 C17 . . . . -44.5(5) ?
    O3 C16 C17 C18 . . . . 152.3(4) ?
    C13 C16 C17 C18 . . . . -25.4(5) ?
    O3 C16 C17 C22 . . . . -22.8(5) ?
    C13 C16 C17 C22 . . . . 159.5(3) ?
    C22 C17 C18 C19 . . . . -0.2(5) ?
    C16 C17 C18 C19 . . . . -175.3(4) ?
    C17 C18 C19 C20 . . . . -0.1(6) ?
    C18 C19 C20 C21 . . . . 0.0(7) ?
    C19 C20 C21 C22 . . . . 0.5(8) ?
    C20 C21 C22 C17 . . . . -0.8(7) ?
    C18 C17 C22 C21 . . . . 0.7(6) ?
    C16 C17 C22 C21 . . . . 176.0(4) ?
    C13 C14 N1 C7 . . . . -2.4(4) ?
    C15 C14 N1 C7 . . . . -172.9(3) ?
    C13 C14 N1 S1 . . . . -164.8(2) ?
    C15 C14 N1 S1 . . . . 24.7(4) ?
    C8 C7 N1 C14 . . . . 179.9(4) ?
    C12 C7 N1 C14 . . . . 2.4(3) ?
    C8 C7 N1 S1 . . . . -17.1(5) ?
    C12 C7 N1 S1 . . . . 165.4(2) ?
    C14 N1 S1 O1 . . . . -158.0(3) ?
    C7 N1 S1 O1 . . . . 42.1(3) ?
    C14 N1 S1 O2 . . . . -28.4(3) ?
    C7 N1 S1 O2 . . . . 171.7(2) ?
    C14 N1 S1 C1 . . . . 86.8(3) ?
    C7 N1 S1 C1 . . . . -73.1(3) ?
    C6 C1 S1 O1 . . . . -21.0(3) ?
    C2 C1 S1 O1 . . . . 156.5(3) ?
    C6 C1 S1 O2 . . . . -154.5(3) ?
    C2 C1 S1 O2 . . . . 23.0(3) ?
    C6 C1 S1 N1 . . . . 92.0(3) ?
    C2 C1 S1 N1 . . . . -90.5(3) ?
loop_
    _geom_hbond_atom_site_label_D
    _geom_hbond_atom_site_label_H
    _geom_hbond_atom_site_label_A
    _geom_hbond_site_symmetry_A
    _geom_hbond_distance_DH
    _geom_hbond_distance_HA
    _geom_hbond_distance_DA
    _geom_hbond_angle_DHA
    _geom_hbond_publ_flag
    C8 H8 O1 . 0.93 2.38 2.953(4) 120 y
    C15 H15A O2 . 0.97 2.22 2.808(4) 118 y
    C15 H15B O3 . 0.97 2.38 3.062(5) 127 y
_iucr_refine_instructions_details
;
TITL VS2 in P2(1)/n
CELL  0.71073  10.3629  13.4156  14.1777   90.000   92.864   90.000
ZERR     4.00   0.0005   0.0007   0.0008    0.000    0.002    0.000
LATT   1
SYMM  1/2 - X, 1/2 + Y, 1/2 - Z
SFAC  C    H    N    O    S    BR
UNIT  88   64   4    12   4    4
MERG   2
FMAP   2
PLAN   20
SIZE     0.20   0.22   0.26
ACTA
BOND   $H
CONF
HTAB C2 O2
HTAB C6 O1
HTAB C8 O1
HTAB C15 O2
HTAB C15 O3
L.S.   4
TEMP    22.00
WGHT    0.051500    1.682600
FVAR       0.13575
C1    1    0.401950    0.347431    0.654150    11.00000    0.03968    0.03893 =
         0.03384   -0.00278   -0.00002   -0.00430
C2    1    0.486590    0.421410    0.629980    11.00000    0.04393    0.04669 =
         0.05277   -0.00170    0.00847   -0.00587
AFIX  43
H2    2    0.566199    0.405558    0.606422    11.00000   -1.20000
AFIX   0
C3    1    0.450577    0.519250    0.641512    11.00000    0.06476    0.04343 =
         0.07523   -0.00009    0.01138   -0.01138
AFIX  43
H3    2    0.506686    0.570204    0.626231    11.00000   -1.20000
AFIX   0
C4    1    0.332513    0.542054    0.675384    11.00000    0.07162    0.04141 =
         0.05865   -0.00391    0.00624    0.00076
AFIX  43
H4    2    0.309332    0.608435    0.682964    11.00000   -1.20000
AFIX   0
C5    1    0.248892    0.468684    0.698030    11.00000    0.05508    0.05518 =
         0.06589   -0.01033    0.01413    0.00597
AFIX  43
H5    2    0.168819    0.485047    0.720526    11.00000   -1.20000
AFIX   0
C6    1    0.282877    0.369955    0.687624    11.00000    0.04774    0.04669 =
         0.05418   -0.00598    0.01071   -0.00865
AFIX  43
H6    2    0.226229    0.319394    0.702982    11.00000   -1.20000
AFIX   0
C7    1    0.271393    0.171135    0.507640    11.00000    0.03374    0.03776 =
         0.04028   -0.00390   -0.00244   -0.00047
C8    1    0.164436    0.154985    0.560782    11.00000    0.04274    0.05687 =
         0.04464   -0.00625    0.00767   -0.00282
AFIX  43
H8    2    0.170243    0.156594    0.626435    11.00000   -1.20000
AFIX   0
C9    1    0.049886    0.136554    0.511465    11.00000    0.03649    0.06660 =
         0.06667   -0.00758    0.01255   -0.00235
AFIX  43
H9    2   -0.023842    0.125310    0.544728    11.00000   -1.20000
AFIX   0
C10   1    0.040268    0.134119    0.414212    11.00000    0.03309    0.07650 =
         0.06539   -0.00494   -0.00757   -0.00137
AFIX  43
H10   2   -0.039350    0.120987    0.383552    11.00000   -1.20000
AFIX   0
C11   1    0.145571    0.150643    0.361886    11.00000    0.03914    0.06757 =
         0.04236   -0.00117   -0.00703    0.00011
AFIX  43
H11   2    0.138223    0.150048    0.296244    11.00000   -1.20000
AFIX   0
C12   1    0.264058    0.168380    0.409588    11.00000    0.03609    0.03664 =
         0.04132   -0.00073   -0.00045    0.00446
C13   1    0.391639    0.186725    0.377978    11.00000    0.03712    0.03700 =
         0.04042   -0.00238    0.00031   -0.00051
C14   1    0.472991    0.200096    0.454969    11.00000    0.03375    0.03495 =
         0.04087   -0.00304    0.00378   -0.00133
C15   1    0.613873    0.208046    0.455606    11.00000    0.04087    0.04648 =
         0.05093    0.00054    0.00199   -0.00758
AFIX  23
H15A  2    0.644361    0.252034    0.506248    11.00000   -1.20000
H15B  2    0.639272    0.236216    0.396313    11.00000   -1.20000
AFIX   0
C16   1    0.432589    0.188786    0.279246    11.00000    0.04189    0.04833 =
         0.04515    0.00275    0.00226   -0.00188
C17   1    0.387043    0.110350    0.212275    11.00000    0.03747    0.05396 =
         0.03978   -0.00450    0.00256    0.00245
C18   1    0.350855    0.016873    0.242007    11.00000    0.05738    0.04878 =
         0.04676   -0.00127   -0.00201    0.00364
AFIX  43
H18   2    0.348644    0.002989    0.306173    11.00000   -1.20000
AFIX   0
C19   1    0.318028   -0.055790    0.176453    11.00000    0.07336    0.05291 =
         0.07179   -0.01055   -0.00343    0.00251
AFIX  43
H19   2    0.293735   -0.118854    0.196237    11.00000   -1.20000
AFIX   0
C20   1    0.321305   -0.034749    0.081628    11.00000    0.08068    0.07986 =
         0.06475   -0.02798   -0.00381    0.00619
AFIX  43
H20   2    0.299167   -0.083877    0.037455    11.00000   -1.20000
AFIX   0
C21   1    0.356623    0.057241    0.051883    11.00000    0.08220    0.10798 =
         0.03893   -0.01587   -0.00110   -0.00290
AFIX  43
H21   2    0.357890    0.070892   -0.012376    11.00000   -1.20000
AFIX   0
C22   1    0.390324    0.129791    0.116494    11.00000    0.06355    0.07009 =
         0.04531    0.00193    0.00684   -0.00491
AFIX  43
H22   2    0.415509    0.192352    0.095956    11.00000   -1.20000
AFIX   0
N1    3    0.402213    0.188335    0.536521    11.00000    0.03524    0.04144 =
         0.03699   -0.00659    0.00048   -0.00185
O1    4    0.376861    0.165004    0.707263    11.00000    0.06705    0.04795 =
         0.04189    0.00737    0.00109   -0.00813
O2    4    0.586769    0.218666    0.651437    11.00000    0.04307    0.05359 =
         0.05183   -0.00471   -0.01222    0.00586
O3    4    0.506352    0.253052    0.255065    11.00000    0.08062    0.06934 =
         0.05286   -0.00122    0.01302   -0.02953
S1    5    0.449771    0.223044    0.646275    11.00000    0.04179    0.04076 =
         0.03680   -0.00015   -0.00482   -0.00157
BR1   6    0.691786    0.076232    0.473537    11.00000    0.04082    0.06587 =
         0.09527    0.00097    0.00684    0.01197
HKLF 4
REM  VS2 in P2(1)/n
REM R1 =  0.0454 for   3002 Fo > 4sig(Fo)  and  0.1051 for all   5017 data
REM    253 parameters refined using      0 restraints
END
WGHT      0.0515      1.6825
REM Highest difference peak  0.378,  deepest hole -0.971,  1-sigma level  0.081
Q1    1  -0.0737  0.2240  0.2990  11.00000  0.05    0.35
Q2    1   0.4468  0.6275  0.6416  11.00000  0.05    0.35
Q3    1   0.7160  0.2971  0.5038  11.00000  0.05    0.32
Q4    1   0.3225  0.1834  0.3827  11.00000  0.05    0.27
Q5    1   0.4214  0.0756  0.2288  11.00000  0.05    0.27
Q6    1   0.6100  0.0458  0.4473  11.00000  0.05    0.27
Q7    1   0.4199  0.2743  0.2405  11.00000  0.05    0.25
Q8    1   0.5334  0.2011  0.6614  11.00000  0.05    0.25
Q9    1  -0.0654  0.0674  0.5787  11.00000  0.05    0.25
Q10   1   0.4093  0.1842  0.3319  11.00000  0.05    0.24
Q11   1   0.3798  0.3608  0.5421  11.00000  0.05    0.24
Q12   1   0.1037 -0.0169  0.2761  11.00000  0.05    0.24
Q13   1   0.3124  0.2177  0.5224  11.00000  0.05    0.23
Q14   1   0.4559  0.2166 -0.0158  11.00000  0.05    0.23
Q15   1   0.3343  0.0996  0.2209  11.00000  0.05    0.23
Q16   1   0.0788  0.0410  0.5143  11.00000  0.05    0.23
Q17   1   0.3328 -0.1210  0.0221  11.00000  0.05    0.23
Q18   1   0.3341  0.1567  0.7444  11.00000  0.05    0.23
Q19   1   0.7108  0.3597  0.4704  11.00000  0.05    0.23
Q20   1   0.2328 -0.1579  0.0690  11.00000  0.05    0.23
;
data_global
_journal_date_recd_electronic     2014-12-15
_journal_date_accepted     2014-12-24
_journal_name_full     'Acta Crystallographica, Section E'
_journal_year     2015
_journal_volume     71
_journal_issue      2
_journal_page_first     o86
_journal_page_last     o87
_journal_paper_category     HO
_journal_paper_doi     10.1107/S2056989014028084
_journal_coeditor_code     SU5047
loop_
    _publ_contact_author_name
    _publ_contact_author_address
    _publ_contact_author_email
    'G. Chakkaravarthi'
;
Department of Physics
CPCL Polytechnic College
Chennai 600 068
India
;
 chakkaravarthi_2005@yahoo.com
    'R. Yamuna'
;
Department of Sciences, Chemistry and materials research Lab,
Amrita Vishwa Vidyapeetham University,
Ettimadai, Coimbatore 641 112,
India
;
 ryamuna1@gmail.com
_publ_contact_author_fax     ?
_publ_contact_author_phone     '09940334668'
_publ_section_title
;
Crystal structure of
(2-bromomethyl-1-phenylsulfonyl-1<i>H</i>-indol-3-yl)(phenyl)methanone
;
loop_
    _publ_author_name
    _publ_author_address
    'M. Umadevi'
;
Research and Development Centre,
Bharathiyar University
Coimbatore 641 046
India
Department of Chemistry,
Pallavan College of Engineering,
Kanchipuram 631 502,
India
;
    'V. Saravanan'
;
Department of Organic Chemistry,
University of Madras,
Guindy Campus, Chennai 600 025,
India
;
    'R. Yamuna'
;
Department of Sciences, Chemistry and Materials Research Lab,
Amrita Vishwa Vidyapeetham University,
Ettimadai, Coimbatore 641 112,
India
;
    'A. K. Mohanakrishnan'
;
Department of Organic Chemistry,
University of Madras,
Guindy Campus, Chennai 600 025,
India
;
    'G. Chakkaravarthi'
;
Department of Physics,
CPCL Polytechnic College,
Chennai 600 068,
India
;
_publ_section_synopsis
;
In the title compound, the molecular structure is stabilized by weak
intramolecular C---H...O hydrogen bonds. The sulfonyl S atom has a distorted
tetrahedral configuration. In the crystal, there are no significant
intermolecular interactions present.
;
