# Supplementary material for: Crystal structure of (2-bromo­methyl-1-phenyl­sulfonyl-1H-indol-3-yl)(phen­yl)methanone
Source: Acta Crystallogr E Crystallogr Commun. 2015 Jan 3;71(Pt 2):o86–7. doi: 10.1107/S2056989014028084 (PMC4384623; doi:10.1107/S2056989014028084)
Supplement: Supplementary file 2 [file e-71-00o86-Isup2.hkl]

#
# h,k,l, Fc-squared, Fo-squared, sigma(Fo-squared) and status flag
#
data_I
_shelx_title ' VS2 in P2(1)/n'
_shelx_refln_list_code          4
_shelx_F_calc_maximum      244.42
_exptl_crystal_F_000       920.00
_reflns_d_resolution_high  0.7422
 
loop_
 _symmetry_equiv_pos_as_xyz
 'x, y, z'
 '-x+1/2, y+1/2, -z+1/2'
 '-x, -y, -z'
 'x-1/2, -y-1/2, z-1/2'
 
_cell_length_a    10.3629
_cell_length_b    13.4156
_cell_length_c    14.1777
_cell_angle_alpha  90.000
_cell_angle_beta   92.864
_cell_angle_gamma  90.000
 
_shelx_F_squared_multiplier     1.000
 
loop_
 _refln_index_h
 _refln_index_k
 _refln_index_l
 _refln_F_squared_calc
 _refln_F_squared_meas
 _refln_F_squared_sigma
 _refln_observed_status
   2   0   0      403.50      399.87     13.82 o
   4   0   0     1089.22     1280.45     45.04 o
   6   0   0      498.82      345.59     17.27 o
   8   0   0     2090.04     2153.77    121.74 o
  10   0   0      300.00      302.76     26.33 o
  12   0   0      181.79      191.83     29.27 o
   1   1   0     3576.59     3428.47    124.74 o
   2   1   0      646.65      654.07     17.68 o
   3   1   0    29786.61    27577.43    705.96 o
   4   1   0    10690.84    10837.71    277.86 o
   5   1   0     1645.91     1413.82     42.79 o
   6   1   0      158.13      135.34      6.91 o
   7   1   0      816.89      781.88     28.26 o
   8   1   0      113.97      125.74      9.61 o
   9   1   0       28.48       35.58     11.24 o
  10   1   0      512.15      415.30     21.82 o
  11   1   0      412.36      412.22     23.40 o
  12   1   0      106.46      136.20     18.98 o
  13   1   0      259.91      257.00     24.75 o
   0   2   0     1789.84     2018.20     73.65 o
   1   2   0      167.57      170.89      5.16 o
   2   2   0    27470.88    24481.28    684.76 o
   3   2   0    18425.90    17861.83    475.81 o
   4   2   0       48.90       42.25      2.68 o
   5   2   0      244.96      227.77      8.31 o
   6   2   0     5115.48     5208.82    173.50 o
   7   2   0     1487.84     1513.31     52.15 o
   8   2   0      708.40      642.65     26.96 o
   9   2   0     2779.81     2713.64    108.53 o
  10   2   0      235.02      258.95     15.94 o
  11   2   0      355.37      400.01     24.06 o
  12   2   0       17.62       24.05     18.21 o
  13   2   0       10.85       37.05     21.90 o
   1   3   0     4148.89     4249.44    122.49 o
   2   3   0     6881.54     6687.71    179.81 o
   3   3   0     2227.03     2147.75     56.90 o
   4   3   0     5369.87     5360.64    162.42 o
   5   3   0     3204.67     3141.52     99.08 o
   6   3   0    10820.06    10191.67    352.89 o
   7   3   0      585.66      638.48     24.88 o
   8   3   0      176.85      146.42      9.27 o
   9   3   0      548.87      522.14     23.87 o
  10   3   0      570.55      591.41     27.30 o
  11   3   0       56.77       68.55     16.99 o
  12   3   0      134.71      154.49     22.14 o
  13   3   0        1.33       21.11     22.49 o
   0   4   0     1331.47     1550.92     56.89 o
   1   4   0    28485.12    26269.68    702.32 o
   2   4   0     4388.85     4521.07    127.86 o
   3   4   0      879.07      910.42     24.60 o
   4   4   0      165.56      152.18      9.01 o
   5   4   0      430.30      480.08     17.80 o
   6   4   0        1.13        7.47      3.70 o
   7   4   0     2958.68     2993.84    105.36 o
   8   4   0        3.95        0.86      9.22 o
   9   4   0      486.02      495.75     23.43 o
  10   4   0      380.66      355.70     19.37 o
  11   4   0      155.88      155.46     20.47 o
  12   4   0       49.81       12.63     16.79 o
  13   4   0        5.59       22.82     26.87 o
   1   5   0     8120.47     8293.24    221.75 o
   2   5   0     6900.93     7195.79    203.29 o
   3   5   0     3978.64     3932.80    128.52 o
   4   5   0     4659.10     4487.50    141.47 o
   5   5   0     3207.75     3201.61    105.73 o
   6   5   0      138.59      108.34      6.28 o
   7   5   0       28.29       23.48      4.48 o
   8   5   0     1774.88     1808.44     71.37 o
   9   5   0        0.22        1.63      9.80 o
  10   5   0       90.70       87.33     13.43 o
  11   5   0      372.55      422.39     26.51 o
  12   5   0      423.42      374.41     33.10 o
  13   5   0       95.98       90.59     24.32 o
   0   6   0      388.22      312.15     14.59 o
   1   6   0      597.85      600.08     17.65 o
   2   6   0      114.37       83.16      4.23 o
   3   6   0      323.05      253.41     13.19 o
   4   6   0     1516.28     1511.00     54.57 o
   5   6   0      978.63      980.64     35.69 o
   6   6   0     2137.09     2230.82     79.19 o
   7   6   0        6.05       -4.27      5.87 o
   8   6   0     1967.86     2059.79     76.59 o
   9   6   0       79.84       67.87     12.60 o
  10   6   0      708.40      808.36     35.76 o
  11   6   0        3.65       38.88     24.13 o
  12   6   0       62.19       67.75     20.51 o
  13   6   0       58.20       41.37     35.08 o
   1   7   0    10505.30    10714.49    347.54 o
   2   7   0      331.05      322.13     12.35 o
   3   7   0     2384.49     2405.59     97.77 o
   4   7   0       32.27       28.39      4.20 o
   5   7   0     1325.16     1282.05     52.31 o
   6   7   0        8.67        8.25      5.92 o
   7   7   0     1789.23     1725.62     72.20 o
   8   7   0      427.20      456.45     23.94 o
   9   7   0      500.40      533.27     23.99 o
  10   7   0       87.78       90.11     17.12 o
  11   7   0       45.39       46.09     20.03 o
  12   7   0        4.23        9.59     21.60 o
   0   8   0     3196.04     3369.47    200.27 o
   1   8   0     3521.40     3544.59    143.14 o
   2   8   0     2194.62     2167.58     81.24 o
   3   8   0      250.70      206.40     14.39 o
   4   8   0      104.04      100.88      8.67 o
   5   8   0      739.32      791.72     34.01 o
   6   8   0      236.09      232.75     14.03 o
   7   8   0       31.17       29.68     14.02 o
   8   8   0      316.47      313.54     26.63 o
   9   8   0      135.99      156.61     17.55 o
  10   8   0      326.96      300.55     24.05 o
  11   8   0       61.79       67.55     21.28 o
  12   8   0       17.37       21.49     22.54 o
   1   9   0      441.88      438.70     20.16 o
   2   9   0       56.33       41.18      5.75 o
   3   9   0      773.41      860.32     41.25 o
   4   9   0     2623.45     2819.19    131.33 o
   5   9   0      804.23      804.49     38.81 o
   6   9   0      156.51      137.08     15.07 o
   7   9   0        3.52        0.16     15.47 o
   8   9   0      420.14      427.11     29.57 o
   9   9   0       51.26       32.05     15.12 o
  10   9   0       52.43       42.24     16.24 o
  11   9   0       40.41       36.67     21.95 o
  12   9   0       65.86       62.56     35.20 o
   0  10   0       88.45       73.30     12.41 o
   1  10   0      407.33      383.38     19.49 o
   2  10   0      254.24      268.59     14.93 o
   3  10   0       39.83       40.50      8.72 o
   4  10   0        5.95       -5.06      8.54 o
   5  10   0        2.41       -1.08      8.26 o
   6  10   0      244.99      261.08     21.55 o
   7  10   0     2400.95     2820.14    144.96 o
   8  10   0        0.16      -10.32     16.49 o
   9  10   0      164.11      151.54     20.69 o
  10  10   0       56.82       46.78     18.02 o
  11  10   0       42.10       27.51     21.92 o
   1  11   0       19.25       15.37      7.73 o
   2  11   0      494.13      540.17     25.53 o
   3  11   0      879.94     1013.86     52.06 o
   4  11   0      653.91      677.76     35.75 o
   5  11   0      191.96      198.89     17.75 o
   6  11   0      288.04      289.47     22.03 o
   7  11   0       60.17       64.08     18.46 o
   8  11   0       78.14       73.67     19.95 o
   9  11   0      148.63      113.04     21.37 o
  10  11   0       64.99       77.35     25.52 o
  11  11   0        3.69      -39.07     39.07 o
   0  12   0      162.62      119.35     19.07 o
   1  12   0      402.18      482.13     33.98 o
   2  12   0      606.28      663.03     34.31 o
   3  12   0       18.29       16.39     12.10 o
   4  12   0       71.47       40.82     14.34 o
   5  12   0      121.12      122.08     18.52 o
   6  12   0      145.18      158.27     19.60 o
   7  12   0       10.99       -8.86     18.82 o
   8  12   0        7.71       -3.15     22.42 o
   9  12   0      156.16      168.94     26.57 o
  10  12   0      113.96      130.50     36.03 o
   1  13   0        1.60       10.62     12.26 o
   2  13   0      119.00      141.98     15.76 o
   3  13   0      189.22      210.14     19.03 o
   4  13   0       80.94      118.94     16.47 o
   5  13   0      436.81      460.22     27.59 o
   6  13   0      121.17      143.03     18.97 o
   7  13   0      220.47      211.17     27.86 o
   8  13   0       13.00      -17.35     22.43 o
   9  13   0       91.42      113.10     24.45 o
   0  14   0      381.87      463.76     51.99 o
   1  14   0        3.23        4.92     19.82 o
   2  14   0       17.71      -10.03     12.14 o
   3  14   0        3.64      -16.07     16.07 o
   4  14   0        0.34      -11.91     16.16 o
   5  14   0        0.08      -16.99     16.99 o
   6  14   0       95.49       81.35     20.19 o
   7  14   0        6.52      -24.95     24.95 o
   8  14   0      232.38      269.31     53.70 o
   1  15   0        1.47      -23.87     23.87 o
   2  15   0       83.93       20.83     22.04 o
   3  15   0       81.73       97.22     19.95 o
   4  15   0       74.78       37.55     17.60 o
   5  15   0        6.30      -19.79     19.79 o
   6  15   0        1.16      -20.92     20.92 o
   7  15   0       22.04      -36.56     37.99 o
   0  16   0       32.50      -36.08     36.08 o
   1  16   0      245.76      198.60     31.48 o
   2  16   0        5.65      -22.84     22.84 o
   3  16   0       37.76        4.85     30.08 o
   4  16   0        2.56      -23.86     23.86 o
   5  16   0        0.24      -24.21     24.21 o
   6  16   0       19.78      -33.37     33.37 o
   1  17   0       24.70      -28.48     28.48 o
   2  17   0        6.50      -28.32     28.32 o
   3  17   0        5.36      -31.94     31.94 o
   4  17   0        0.94      -25.41     25.41 o
   0  18   0        1.05      -35.34     35.34 o
   1  18   0        1.05      -46.59     46.59 o
 -13   0   1      207.39      210.13     35.60 o
 -11   0   1      304.69      298.46     29.55 o
  -9   0   1      200.00      174.78     18.35 o
  -7   0   1     7318.18     7364.47    371.20 o
  -5   0   1      392.43      313.67     15.71 o
  -3   0   1      442.56      409.91     14.60 o
  -1   0   1    11367.82    10440.33    500.99 o
   1   0   1    18931.81    14174.30    677.49 o
   3   0   1     6212.77     6534.10    258.79 o
   5   0   1     8427.15     7923.43    350.40 o
   7   0   1     1193.51     1169.24     60.93 o
   9   0   1      274.47      282.37     23.58 o
  11   0   1      516.44      478.43     33.77 o
  13   0   1      344.72      390.79     52.46 o
 -13   1   1        0.07        2.27     18.53 o
 -12   1   1       82.83      116.38     19.92 o
 -11   1   1      385.19      408.03     23.26 o
 -10   1   1      434.38      403.04     22.01 o
  -9   1   1      412.19      328.26     16.95 o
  -8   1   1     2155.01     2095.34     74.44 o
  -7   1   1      321.83      316.84     13.59 o
  -6   1   1      336.41      313.52     12.19 o
  -5   1   1     1247.01     1271.59     37.12 o
  -4   1   1      107.61      105.75      4.14 o
  -3   1   1     1407.77     1332.02     34.11 o
  -2   1   1      659.71      744.69     19.11 o
  -1   1   1     3048.72     2874.88     78.01 o
   0   1   1     9689.00     6697.69    332.35 o
   1   1   1       47.71       46.07      2.88 o
   2   1   1    17235.64    16101.88    450.79 o
   3   1   1     1576.20     1672.14     45.02 o
   4   1   1      576.31      552.07     16.06 o
   5   1   1     5901.52     5997.77    189.24 o
   6   1   1      658.99      565.99     21.06 o
   7   1   1      197.98      170.59      9.08 o
   8   1   1     1830.84     1844.96     68.28 o
   9   1   1     1915.64     1890.16     70.79 o
  10   1   1      309.93      313.23     17.42 o
  11   1   1        1.60      -12.02     12.02 o
  12   1   1       71.34       87.03     18.94 o
  13   1   1        0.36      -17.42     20.87 o
 -13   2   1      145.95      150.22     25.80 o
 -12   2   1      214.30      223.55     20.98 o
 -11   2   1      278.53      283.16     19.76 o
 -10   2   1       29.68       28.94     12.91 o
  -9   2   1        7.57        0.16      9.40 o
  -8   2   1      183.16      158.59      9.89 o
  -7   2   1      113.78      115.17      6.79 o
  -6   2   1      466.30      386.93     14.24 o
  -5   2   1     2634.77     2452.39     72.65 o
  -4   2   1     3940.19     3860.12     96.98 o
  -3   2   1       41.23       23.90      2.17 o
  -2   2   1     8319.67     8289.85    218.57 o
  -1   2   1     4197.97     4190.90    121.89 o
   0   2   1     7757.19     7440.18    194.55 o
   1   2   1     4105.07     4071.54    113.56 o
   2   2   1    10519.12    10263.44    286.86 o
   3   2   1     2564.76     2206.05     61.58 o
   4   2   1     4770.82     4581.25    124.75 o
   5   2   1     6127.04     6155.36    184.84 o
   6   2   1     1938.52     1927.19     63.81 o
   7   2   1      235.95      168.92      8.43 o
   8   2   1       58.87       50.56      6.72 o
   9   2   1      388.72      374.39     17.75 o
  10   2   1      499.54      456.92     21.61 o
  11   2   1      247.04      260.76     19.02 o
  12   2   1      346.34      341.85     27.05 o
  13   2   1        1.69        1.59     20.81 o
 -13   3   1       58.64       83.30     22.70 o
 -12   3   1        1.09       -1.88     15.08 o
 -11   3   1      162.25      179.78     17.91 o
 -10   3   1      333.53      320.17     20.71 o
  -9   3   1     2444.83     2634.28    105.51 o
  -8   3   1      582.55      635.07     26.54 o
  -7   3   1      981.60      928.14     33.68 o
  -6   3   1      182.67      166.32      7.19 o
  -5   3   1     1278.89     1354.30     42.00 o
  -4   3   1      194.95      226.58      8.59 o
  -3   3   1     2856.21     2818.97     74.41 o
  -2   3   1        2.54       11.64      2.08 o
  -1   3   1    12585.01    11853.29    344.70 o
   0   3   1    36407.40    31708.40    846.26 o
   1   3   1     6624.65     6429.88    188.67 o
   2   3   1     2130.23     1980.78     53.56 o
   3   3   1       66.27       89.96      3.42 o
   4   3   1       80.22       73.39      3.92 o
   5   3   1      260.09      257.47     10.46 o
   6   3   1      177.59      160.31      7.36 o
   7   3   1     4562.84     4455.92    151.62 o
   8   3   1     1183.01     1093.36     40.98 o
   9   3   1      378.34      391.39     19.45 o
  10   3   1      147.99      144.08     14.14 o
  11   3   1      331.17      317.23     22.11 o
  12   3   1       84.23      103.70     20.96 o
  13   3   1       12.05       17.87     21.58 o
 -13   4   1        4.08      -13.11     20.73 o
 -12   4   1      210.48      260.87     20.92 o
 -11   4   1       79.75      106.44     15.26 o
 -10   4   1       11.56       18.33     11.69 o
  -9   4   1     1117.19     1228.16     48.07 o
  -8   4   1      152.63      165.36     10.38 o
  -7   4   1       12.17        9.67      5.90 o
  -6   4   1     3373.58     3375.21    110.51 o
  -5   4   1     4435.92     4662.75    146.86 o
  -4   4   1     2063.47     1844.77     61.28 o
  -3   4   1      389.62      390.73     12.04 o
  -2   4   1     6272.95     6218.31    164.34 o
  -1   4   1     5290.46     5338.99    150.85 o
   0   4   1      236.46      252.14      7.60 o
   1   4   1     4501.01     4435.47    130.55 o
   2   4   1     2374.17     2398.95     67.80 o
   3   4   1     4199.33     4281.41    123.52 o
   4   4   1     2859.16     2671.32     91.59 o
   5   4   1       66.01       81.40      5.34 o
   6   4   1     3016.74     3007.72    102.41 o
   7   4   1      404.03      392.92     16.63 o
   8   4   1      102.95      117.48     10.65 o
   9   4   1       24.57       27.74     10.93 o
  10   4   1        6.83        0.08     12.55 o
  11   4   1      213.20      209.77     18.79 o
  12   4   1      343.80      356.11     25.51 o
  13   4   1       18.91        7.70     25.07 o
 -13   5   1       21.11       20.60     29.74 o
 -12   5   1       29.15       29.04     21.30 o
 -11   5   1       54.45       70.29     15.98 o
 -10   5   1      551.32      625.99     28.77 o
  -9   5   1      109.27       98.95     10.42 o
  -8   5   1     1160.53     1189.95     46.08 o
  -7   5   1     1280.04     1359.77     46.25 o
  -6   5   1     1378.85     1429.89     49.12 o
  -5   5   1       85.03       66.46      5.42 o
  -4   5   1      957.27      967.59     33.48 o
  -3   5   1      796.13      731.93     23.66 o
  -2   5   1     5131.68     5371.92    157.91 o
  -1   5   1    17035.30    17094.15    483.37 o
   0   5   1      889.62     1073.75     28.88 o
   1   5   1     8464.18     8330.63    235.52 o
   2   5   1     3698.25     3766.72    106.22 o
   3   5   1      227.67      260.70     10.06 o
   4   5   1      169.58      178.50      8.47 o
   5   5   1      898.48      825.48     30.32 o
   6   5   1     1548.10     1607.17     57.22 o
   7   5   1       16.23       14.62      7.51 o
   8   5   1     1685.05     1779.97     70.07 o
   9   5   1      658.08      609.57     27.63 o
  10   5   1       20.47       49.02     13.24 o
  11   5   1       10.05      -13.29     14.14 o
  12   5   1       17.23        9.36     19.16 o
  13   5   1       13.47       64.09     29.02 o
 -13   6   1      120.25      158.87     37.62 o
 -12   6   1      115.77      128.60     21.98 o
 -11   6   1      263.50      258.00     21.57 o
 -10   6   1       75.61       61.08     12.09 o
  -9   6   1      525.86      533.44     23.44 o
  -8   6   1       21.88       31.45      7.81 o
  -7   6   1     1326.78     1334.01     45.47 o
  -6   6   1      180.42      192.21     14.69 o
  -5   6   1     2658.35     2728.53     99.75 o
  -4   6   1      791.99      703.98     26.21 o
  -3   6   1     1759.56     1677.23     63.35 o
  -2   6   1     2641.94     2943.68     98.80 o
  -1   6   1      790.68      775.41     23.13 o
   0   6   1     3372.34     3487.03     96.37 o
   1   6   1     1322.10     1207.48     39.29 o
   2   6   1       28.46       38.54      3.54 o
   3   6   1     2264.86     2258.83     80.38 o
   4   6   1     1748.92     1772.43     62.38 o
   5   6   1     5532.74     5586.63    209.99 o
   6   6   1      588.64      642.06     24.43 o
   7   6   1       40.82       34.28      6.09 o
   8   6   1      361.46      344.68     16.92 o
   9   6   1      261.59      231.93     14.55 o
  10   6   1      143.68      137.33     14.07 o
  11   6   1      138.19      197.16     18.50 o
  12   6   1        0.66        0.62     20.55 o
  13   6   1      261.21      314.25     46.90 o
 -12   7   1       41.03       72.28     23.66 o
 -11   7   1      221.62      220.88     21.82 o
 -10   7   1      613.47      644.54     35.24 o
  -9   7   1       17.30       23.10     15.43 o
  -8   7   1     1267.64     1354.88     55.77 o
  -7   7   1        1.94       -4.82      6.36 o
  -6   7   1      247.75      221.91     15.94 o
  -5   7   1        2.21       -5.11      5.11 o
  -4   7   1       61.88       81.12      6.49 o
  -3   7   1      273.92      255.54     17.33 o
  -2   7   1     1293.60     1326.96     51.16 o
  -1   7   1     2050.37     2265.45     80.26 o
   0   7   1     6376.55     6419.05    208.46 o
   1   7   1     3030.53     3305.35    113.84 o
   2   7   1       95.29       49.37      4.51 o
   3   7   1       40.40       46.24      4.85 o
   4   7   1       10.42       13.84      6.13 o
   5   7   1        8.27        9.57      5.75 o
   6   7   1      637.17      636.97     30.69 o
   7   7   1      625.66      531.75     28.67 o
   8   7   1     1053.39     1157.02     48.47 o
   9   7   1      351.02      368.38     22.07 o
  10   7   1      617.56      632.74     37.74 o
  11   7   1        6.12        8.18     18.84 o
  12   7   1       60.80       83.96     24.39 o
 -12   8   1       60.01       45.71     22.12 o
 -11   8   1       62.37       81.81     21.34 o
 -10   8   1      100.97      105.38     18.26 o
  -9   8   1        0.46       -8.31     14.66 o
  -8   8   1      458.65      424.20     26.78 o
  -7   8   1       97.31       56.72     12.87 o
  -6   8   1     1020.63     1080.79     46.86 o
  -5   8   1     2012.64     2004.78     78.57 o
  -4   8   1     2973.16     3148.71    121.61 o
  -3   8   1     1056.01     1062.87     42.01 o
  -2   8   1       39.48       45.38      6.00 o
  -1   8   1     2031.18     2176.40     77.53 o
   0   8   1      307.74      280.37     13.61 o
   1   8   1     2356.20     2503.14     96.61 o
   2   8   1      958.35      984.22     43.19 o
   3   8   1      943.25      947.54     42.07 o
   4   8   1     1229.95     1215.45     55.64 o
   5   8   1       17.17        1.48     12.26 o
   6   8   1       39.37       32.69     12.77 o
   7   8   1      205.53      203.36     18.41 o
   8   8   1      703.79      687.08     40.81 o
   9   8   1       14.03       38.17     16.16 o
  10   8   1      123.82      139.85     21.36 o
  11   8   1      163.94      168.03     22.84 o
  12   8   1       68.46       60.11     23.76 o
 -12   9   1        8.28      -23.33     49.92 o
 -11   9   1       20.15        3.16     20.60 o
 -10   9   1        9.26       -3.87     16.81 o
  -9   9   1      311.32      302.01     21.19 o
  -8   9   1       82.36       66.80     15.13 o
  -7   9   1      157.87      192.06     27.52 o
  -6   9   1      933.76      946.79     46.39 o
  -5   9   1      195.10      198.97     11.38 o
  -4   9   1      129.81      128.81      9.15 o
  -3   9   1     1590.68     1656.77     63.55 o
  -2   9   1     1585.84     1702.06     69.94 o
  -1   9   1     1875.86     1959.25     74.17 o
   0   9   1       86.02      100.82      8.13 o
   1   9   1     2232.72     2256.97     91.75 o
   2   9   1     1275.49     1405.90     54.75 o
   3   9   1      152.02      132.85     10.54 o
   4   9   1      125.59      114.76     10.51 o
   5   9   1       47.54       40.15      6.54 o
   6   9   1      116.93       98.88     14.93 o
   7   9   1     1409.52     1519.77     80.78 o
   8   9   1       63.15       66.24     18.05 o
   9   9   1      417.98      421.57     27.18 o
  10   9   1       57.66       36.34     21.01 o
  11   9   1       34.61       32.21     21.34 o
  12   9   1       57.90       43.81     31.02 o
 -11  10   1        5.40        5.27     24.15 o
 -10  10   1      228.08      236.78     38.37 o
  -9  10   1        0.66      -16.71     16.71 o
  -8  10   1       18.06        6.29     15.17 o
  -7  10   1       65.69       50.66     15.52 o
  -6  10   1      855.63      897.25     43.44 o
  -5  10   1        1.58       -5.45      8.43 o
  -4  10   1      396.52      369.91     17.91 o
  -3  10   1      131.46      139.36      8.51 o
  -2  10   1     1665.05     1810.42     74.92 o
  -1  10   1     1193.06     1347.57     51.21 o
   0  10   1      461.98      469.52     24.10 o
   1  10   1      191.73      187.59     12.66 o
   2  10   1       34.07       22.28      5.80 o
   3  10   1      212.79      161.35     12.15 o
   4  10   1     1720.86     1926.32     85.25 o
   5  10   1       11.13        3.29     11.99 o
   6  10   1     1079.44     1194.89     65.24 o
   7  10   1       14.81       34.19     16.59 o
   8  10   1      771.38      823.61     53.76 o
   9  10   1       23.28       10.21     22.55 o
  10  10   1      104.68      131.25     21.92 o
  11  10   1       11.14        4.89     20.81 o
 -11  11   1       35.88       44.50     53.72 o
 -10  11   1      318.55      295.61     28.72 o
  -9  11   1      233.98      267.88     24.35 o
  -8  11   1      105.11       87.36     20.82 o
  -7  11   1      267.58      289.10     26.01 o
  -6  11   1       96.84       82.17     14.76 o
  -5  11   1       92.51       56.88     10.24 o
  -4  11   1      441.12      397.46     22.96 o
  -3  11   1        5.85        2.40      5.82 o
  -2  11   1     1220.42     1280.11     54.46 o
  -1  11   1       32.50       44.30      7.88 o
   0  11   1      371.13      340.03     18.05 o
   1  11   1      580.26      632.20     28.50 o
   2  11   1     1272.88     1373.58     59.68 o
   3  11   1      347.69      323.74     20.45 o
   4  11   1      570.89      561.49     30.70 o
   5  11   1      344.99      346.32     22.14 o
   6  11   1       74.21       76.31     17.42 o
   7  11   1      807.99     1103.69     71.27 o
   8  11   1       69.41       89.59     23.23 o
   9  11   1       72.20       79.63     21.95 o
  10  11   1      151.68      154.48     22.51 o
  11  11   1       20.75       74.34     60.78 o
 -10  12   1        0.71       -3.89     28.93 o
  -9  12   1       70.66       35.74     25.33 o
  -8  12   1        0.34      -27.10     27.10 o
  -7  12   1      143.64      111.65     22.16 o
  -6  12   1       56.46       39.02     16.59 o
  -5  12   1      733.75      830.36     44.63 o
  -4  12   1      110.41      151.99     16.30 o
  -3  12   1      795.59      865.36     43.22 o
  -2  12   1      258.76      265.75     16.74 o
  -1  12   1       17.68       12.33      8.48 o
   0  12   1      361.33      397.64     34.91 o
   1  12   1       42.44       28.64     13.23 o
   2  12   1     1022.03     1279.37     63.22 o
   3  12   1       99.59       90.71     14.20 o
   4  12   1      121.89      127.17     15.30 o
   5  12   1      249.37      269.65     21.24 o
   6  12   1       21.16       25.87     22.50 o
   7  12   1      151.07      160.46     24.96 o
   8  12   1       11.64       37.63     23.63 o
   9  12   1        1.64      -24.07     24.07 o
  10  12   1       59.14       90.22     31.77 o
  -9  13   1        0.12      -27.42     27.42 o
  -8  13   1      391.88      543.27     42.47 o
  -7  13   1       26.84       -6.98     32.51 o
  -6  13   1        8.40       -8.34     18.02 o
  -5  13   1      199.58      236.39     24.51 o
  -4  13   1        0.43      -14.83     14.83 o
  -3  13   1       62.78       72.94     14.91 o
  -2  13   1     1366.58     1578.37     76.52 o
  -1  13   1       33.77      -14.02     14.02 o
   0  13   1      714.83      827.85     48.30 o
   1  13   1      480.33      565.50     34.41 o
   2  13   1       43.44       49.48     14.16 o
   3  13   1        0.79        4.58     12.63 o
   4  13   1       50.22       43.88     15.62 o
   5  13   1       35.47       18.78     14.35 o
   6  13   1      262.77      330.17     33.37 o
   7  13   1      279.00      267.10     28.02 o
   8  13   1      175.58      209.04     30.93 o
   9  13   1       16.21      -23.03     23.86 o
  -8  14   1        1.33      -33.13     33.13 o
  -7  14   1       40.39       16.69     24.28 o
  -6  14   1       32.72        4.34     16.08 o
  -5  14   1       36.20       51.19     17.55 o
  -4  14   1       73.81       50.94     16.97 o
  -3  14   1      153.62      199.71     20.26 o
  -2  14   1       62.66       70.49     22.01 o
  -1  14   1       36.52       23.73     22.64 o
   0  14   1       79.81      103.44     20.28 o
   1  14   1      158.96      204.40     23.03 o
   2  14   1      235.04      212.36     18.41 o
   3  14   1        3.78      -14.17     14.17 o
   4  14   1       69.08       33.21     16.38 o
   5  14   1      240.80      281.23     33.71 o
   6  14   1       28.98        5.86     22.15 o
   7  14   1        1.49      -25.69     25.69 o
   8  14   1       35.24        3.13     25.80 o
  -7  15   1        0.41      -23.00     23.00 o
  -6  15   1      123.39       95.63     24.00 o
  -5  15   1       20.00      -17.95     17.95 o
  -4  15   1        0.95      -18.80     18.80 o
  -3  15   1      154.52      133.82     22.41 o
  -2  15   1       17.85      -21.03     21.03 o
  -1  15   1        8.19      -34.46     34.46 o
   0  15   1       42.57       37.38     28.90 o
   1  15   1      531.43      563.08     62.58 o
   2  15   1        6.93      -21.28     21.28 o
   3  15   1        0.39      -18.50     18.50 o
   4  15   1      102.20       75.96     19.22 o
   5  15   1       42.75       20.15     21.12 o
   6  15   1       14.28      -25.65     25.65 o
   7  15   1       14.40      -35.95     35.95 o
  -6  16   1      144.96      106.67     37.80 o
  -5  16   1       38.35       -0.13     35.17 o
  -4  16   1      130.35       52.58     30.29 o
  -3  16   1        5.22      -21.71     21.71 o
  -2  16   1      142.38      118.97     29.38 o
  -1  16   1        5.62      -25.53     25.53 o
   0  16   1      119.05      127.58     26.69 o
   1  16   1       64.68        4.33     20.70 o
   2  16   1      113.06      106.96     24.88 o
   3  16   1      201.09      249.59     31.36 o
   4  16   1       67.14       60.40     27.21 o
   5  16   1        8.26      -26.48     26.48 o
   6  16   1       10.71      -28.09     28.09 o
  -4  17   1        7.36      -41.24     41.24 o
  -3  17   1        6.71      -32.90     32.90 o
  -2  17   1        1.13      -23.97     23.97 o
  -1  17   1      329.21      380.88     79.50 o
   0  17   1        0.10      -21.09     21.09 o
   1  17   1        6.29      -24.41     24.41 o
   2  17   1        1.00      -32.67     32.67 o
   3  17   1       50.79      -30.67     30.67 o
   4  17   1       11.86      -25.17     25.17 o
  -1  18   1        0.47      -38.00     38.00 o
   0  18   1        7.73      -61.59     61.59 o
   1  18   1        2.12      -68.37     68.37 o
 -12   0   2      208.17      212.74     30.69 o
 -10   0   2      650.07      580.53     35.26 o
  -8   0   2     4326.46     4314.73    207.65 o
  -6   0   2        3.65        1.08      5.94 o
  -4   0   2      871.30      970.61     33.41 o
  -2   0   2    59738.97    50471.02   1691.63 o
   0   0   2     5385.89     5201.21    277.79 o
   2   0   2     5104.43     5179.11    225.65 o
   4   0   2       14.41       29.90      3.58 o
   6   0   2     4729.22     4265.84    183.00 o
   8   0   2      734.49      681.93     36.85 o
  10   0   2      785.46      765.33     46.58 o
  12   0   2       10.59       25.36     24.39 o
 -13   1   2      108.03      106.32     20.54 o
 -12   1   2       31.82       27.64     18.42 o
 -11   1   2      223.98      237.44     19.56 o
 -10   1   2       16.90        4.66     10.00 o
  -9   1   2      541.92      498.25     20.91 o
  -8   1   2       81.66       51.75      6.52 o
  -7   1   2     2231.22     2145.01     71.75 o
  -6   1   2     2560.22     2548.06     82.08 o
  -5   1   2    13701.46    13719.54    392.72 o
  -4   1   2       30.53       23.61      2.49 o
  -3   1   2     6178.63     6075.14    146.11 o
  -2   1   2      190.43      232.36      6.13 o
  -1   1   2      122.05      127.64      4.36 o
   0   1   2     2811.08     2772.15    107.79 o
   1   1   2     1890.02     1873.67     73.62 o
   2   1   2    18257.98    16883.80    504.97 o
   3   1   2     8028.43     7591.31    215.12 o
   4   1   2     1506.87     1633.95     46.49 o
   5   1   2     1358.97     1189.20     35.81 o
   6   1   2      150.97      162.00      7.07 o
   7   1   2      230.14      210.02      9.76 o
   8   1   2       57.09       51.96      5.88 o
   9   1   2      227.97      218.31     12.67 o
  10   1   2      204.38      209.06     15.50 o
  11   1   2      547.80      541.77     25.74 o
  12   1   2       30.11       39.45     18.05 o
  13   1   2      140.75      164.01     22.55 o
 -13   2   2       17.49       31.24     23.60 o
 -12   2   2      166.09      203.16     21.05 o
 -11   2   2      827.48      914.23     41.60 o
 -10   2   2      531.64      511.64     23.55 o
  -9   2   2      627.13      630.93     25.85 o
  -8   2   2      852.40      823.60     31.17 o
  -7   2   2      248.23      193.33      9.11 o
  -6   2   2      488.04      428.16     15.86 o
  -5   2   2        6.89        5.64      4.17 o
  -4   2   2     3936.84     3658.92     91.95 o
  -3   2   2     1201.58     1201.58     31.38 o
  -2   2   2      800.29      801.70     21.11 o
  -1   2   2      780.77      823.03     24.20 o
   0   2   2     1063.55      983.94     27.69 o
   1   2   2     3722.19     3562.30    109.95 o
   2   2   2     2333.10     2750.98     82.26 o
   3   2   2      290.97      333.17     10.12 o
   4   2   2     1198.47     1178.25     34.19 o
   5   2   2     8718.40     9041.58    277.28 o
   6   2   2      891.15      888.21     30.41 o
   7   2   2     1661.55     1591.07     53.20 o
   8   2   2     1742.02     1631.55     58.44 o
   9   2   2     1706.21     1718.23     64.58 o
  10   2   2       57.58       59.43     11.96 o
  11   2   2        1.93        0.59     16.49 o
  12   2   2       41.47       68.69     21.35 o
  13   2   2        7.29       12.45     19.72 o
 -13   3   2       76.19       75.01     28.15 o
 -12   3   2      266.91      288.72     26.33 o
 -11   3   2        0.47        1.80     15.15 o
 -10   3   2      217.24      183.72     14.65 o
  -9   3   2      369.13      339.59     21.68 o
  -8   3   2     3574.69     3551.03    126.52 o
  -7   3   2       41.45       39.32      5.17 o
  -6   3   2     3833.72     3946.08    130.72 o
  -5   3   2       18.38       -2.13      3.79 o
  -4   3   2     3516.30     3397.49    105.46 o
  -3   3   2      428.33      459.53     13.15 o
  -2   3   2     3357.00     3399.03     92.79 o
  -1   3   2       55.07       39.73      2.55 o
   0   3   2     4502.74     4280.88    111.37 o
   1   3   2     2199.39     2218.39     64.61 o
   2   3   2     4882.59     5022.53    142.77 o
   3   3   2      295.67      242.18      7.74 o
   4   3   2     4825.86     4316.69    143.82 o
   5   3   2       33.17       31.50      3.38 o
   6   3   2     2042.02     1971.29     71.43 o
   7   3   2       46.13       49.49      7.85 o
   8   3   2      920.74      960.98     34.86 o
   9   3   2      760.25      718.86     31.39 o
  10   3   2       10.98       11.90     12.05 o
  11   3   2       24.60       18.78     16.86 o
  12   3   2      651.89      647.49     39.25 o
  13   3   2        2.02       28.59     23.13 o
 -13   4   2        4.03        1.72     21.34 o
 -12   4   2      104.79      111.44     18.89 o
 -11   4   2      429.02      442.64     24.48 o
 -10   4   2      100.11       61.88     11.78 o
  -9   4   2     2014.88     2062.45     80.72 o
  -8   4   2        1.50        2.01      6.97 o
  -7   4   2      815.20      791.40     29.18 o
  -6   4   2     1439.69     1493.03     52.14 o
  -5   4   2      382.35      438.86     16.10 o
  -4   4   2     2886.90     2954.12     96.11 o
  -3   4   2     2436.52     2267.45     63.95 o
  -2   4   2      307.16      405.52     13.04 o
  -1   4   2    16848.75    16147.37    452.45 o
   0   4   2     6330.36     6420.24    172.98 o
   1   4   2     3662.08     3823.86    106.75 o
   2   4   2      602.64      667.26     18.70 o
   3   4   2     1458.64     1449.92     43.37 o
   4   4   2      731.54      822.24     28.38 o
   5   4   2      898.17      897.13     32.41 o
   6   4   2       38.55       31.43      5.50 o
   7   4   2     2796.74     2819.84    104.76 o
   8   4   2     1592.56     1636.55     64.42 o
   9   4   2      332.05      354.33     18.45 o
  10   4   2        7.44       -0.22     14.11 o
  11   4   2      130.58      132.10     16.71 o
  12   4   2       39.50       18.76     26.45 o
  13   4   2      133.16      121.50     26.89 o
 -13   5   2       93.71      136.00     23.88 o
 -12   5   2      159.40      153.41     23.54 o
 -11   5   2       17.11       -1.08     13.89 o
 -10   5   2      106.98       82.34     15.42 o
  -9   5   2        1.12        1.09      9.95 o
  -8   5   2      347.14      307.33     14.29 o
  -7   5   2      165.51      135.18     10.39 o
  -6   5   2     2243.46     2260.38     80.98 o
  -5   5   2     2810.98     2895.10    102.86 o
  -4   5   2     6125.62     6319.89    224.00 o
  -3   5   2     2357.95     2616.87     86.59 o
  -2   5   2     1681.81     1836.12     54.02 o
  -1   5   2      657.12      815.48     23.68 o
   0   5   2      432.27      499.31     14.10 o
   1   5   2     1498.04     1614.27     46.14 o
   2   5   2     2358.85     2145.01     68.82 o
   3   5   2     3854.65     3768.53    119.38 o
   4   5   2      438.10      390.67     17.33 o
   5   5   2     1244.07     1366.96     47.77 o
   6   5   2       39.43       26.57      5.18 o
   7   5   2     1016.16      995.00     39.27 o
   8   5   2        0.75       -0.94      9.00 o
   9   5   2      699.14      670.41     31.57 o
  10   5   2      812.68      828.83     40.67 o
  11   5   2      157.23      178.01     20.80 o
  12   5   2       26.69       12.96     23.31 o
  13   5   2        2.36       13.92     29.11 o
 -13   6   2       51.07       72.80     32.76 o
 -12   6   2       95.28      124.53     22.64 o
 -11   6   2        2.91      -12.25     15.39 o
 -10   6   2      437.45      468.64     22.43 o
  -9   6   2        5.31       -9.44      9.44 o
  -8   6   2     1410.31     1509.85     51.15 o
  -7   6   2     1926.61     2065.73     73.89 o
  -6   6   2       27.59       13.53      6.63 o
  -5   6   2        1.79        6.20      4.54 o
  -4   6   2        7.13        4.93      3.79 o
  -3   6   2      322.51      244.30     18.19 o
  -2   6   2     5593.38     5654.89    181.91 o
  -1   6   2       38.22       19.85      3.46 o
   0   6   2     2616.65     2663.13     76.67 o
   1   6   2     1362.97     1278.83     40.08 o
   2   6   2     2521.24     2517.35     90.26 o
   3   6   2      559.98      617.81     23.30 o
   4   6   2     1818.26     2012.71     79.50 o
   5   6   2      153.24      136.21     10.66 o
   6   6   2     3059.11     3093.45    117.17 o
   7   6   2       35.22       30.40      5.92 o
   8   6   2      728.38      736.34     31.63 o
   9   6   2      336.84      315.47     20.95 o
  10   6   2      246.71      269.47     26.54 o
  11   6   2      105.51      113.62     18.13 o
  12   6   2        9.45       12.36     19.81 o
  13   6   2        0.59       -4.34     53.72 o
 -12   7   2       11.28      -10.01     19.54 o
 -11   7   2      181.43      182.83     21.76 o
 -10   7   2      147.64      137.84     17.09 o
  -9   7   2        5.62       -1.76     11.47 o
  -8   7   2      123.42      137.51     14.47 o
  -7   7   2      637.31      632.51     26.69 o
  -6   7   2      458.09      517.61     21.71 o
  -5   7   2      588.20      531.55     21.66 o
  -4   7   2      103.24       82.52      8.72 o
  -3   7   2     3015.02     3165.55    128.34 o
  -2   7   2        0.09        6.03      5.09 o
  -1   7   2       28.58       29.54      7.00 o
   0   7   2     1534.96     1758.16     54.84 o
   1   7   2     6415.19     6803.93    248.04 o
   2   7   2      553.98      635.57     25.28 o
   3   7   2     2988.43     2949.25    107.21 o
   4   7   2      106.57      111.10     11.10 o
   5   7   2     3015.45     2858.25    122.20 o
   6   7   2      294.36      326.25     18.95 o
   7   7   2      456.14      469.44     25.26 o
   8   7   2      286.03      292.79     17.74 o
   9   7   2       35.54       26.99     12.84 o
  10   7   2       14.54       38.43     18.57 o
  11   7   2      177.38      178.54     23.75 o
  12   7   2        1.00       25.46     20.57 o
 -12   8   2       34.46       30.41     26.77 o
 -11   8   2      111.64      152.43     19.65 o
 -10   8   2      709.95      759.61     41.30 o
  -9   8   2       47.37       52.89     14.75 o
  -8   8   2      130.99      129.89     12.90 o
  -7   8   2      542.52      545.45     26.03 o
  -6   8   2      372.40      376.51     20.20 o
  -5   8   2      714.04      686.08     29.48 o
  -4   8   2     1048.25     1079.70     43.68 o
  -3   8   2     1526.35     1585.28     61.48 o
  -2   8   2      789.10      761.38     31.21 o
  -1   8   2      953.51     1011.46     37.05 o
   0   8   2     4932.63     5262.66    174.24 o
   1   8   2     3092.35     3258.12    117.47 o
   2   8   2      965.12      995.24     40.90 o
   3   8   2      137.36      136.00      7.84 o
   4   8   2      582.83      622.25     26.85 o
   5   8   2        3.63       -0.82     11.80 o
   6   8   2      340.92      329.47     23.33 o
   7   8   2       64.01       42.09     15.15 o
   8   8   2       24.03       36.87     19.82 o
   9   8   2      493.25      536.57     35.20 o
  10   8   2       53.15       50.38     18.25 o
  11   8   2       19.61       19.68     18.61 o
  12   8   2       17.57       11.19     23.58 o
 -12   9   2       26.79        8.68     49.38 o
 -11   9   2        7.58        6.35     22.01 o
 -10   9   2        0.31       -8.42     16.52 o
  -9   9   2        5.04      -11.56     15.25 o
  -8   9   2       88.68       70.60     14.02 o
  -7   9   2       97.96       59.46     15.82 o
  -6   9   2      183.15      179.46     14.65 o
  -5   9   2      872.33      979.54     41.34 o
  -4   9   2     1550.69     1620.81     63.97 o
  -3   9   2        4.51        1.07      7.18 o
  -2   9   2       38.74       26.90      5.82 o
  -1   9   2      224.66      218.83     10.07 o
   0   9   2      289.85      279.87     13.04 o
   1   9   2      190.19      179.04     10.22 o
   2   9   2     1056.75     1117.42     49.11 o
   3   9   2     1011.91     1108.56     44.32 o
   4   9   2      871.38      926.22     40.86 o
   5   9   2      128.01      106.21     13.79 o
   6   9   2      641.91      641.63     37.54 o
   7   9   2       36.86       32.65     15.49 o
   8   9   2       23.91       22.46     17.89 o
   9   9   2      204.44      216.79     22.63 o
  10   9   2      283.11      277.60     25.39 o
  11   9   2       18.41       30.05     20.79 o
 -11  10   2       38.75       43.98     24.91 o
 -10  10   2       64.69       69.42     22.64 o
  -9  10   2      611.89      740.56     38.51 o
  -8  10   2       53.96       41.46     14.01 o
  -7  10   2       65.11       76.95     18.97 o
  -6  10   2       22.89       26.55     10.07 o
  -5  10   2        8.98        1.67      8.93 o
  -4  10   2       32.58       18.10      8.39 o
  -3  10   2      117.18      112.89      8.35 o
  -2  10   2      373.22      406.64     20.53 o
  -1  10   2     4721.43     5131.65    192.39 o
   0  10   2      150.07      111.08      8.07 o
   1  10   2      308.11      305.84     20.05 o
   2  10   2      233.46      210.24     13.90 o
   3  10   2      453.48      460.61     23.18 o
   4  10   2       43.80       38.01     12.03 o
   5  10   2       73.17       97.50     17.40 o
   6  10   2       12.09       -0.36     14.42 o
   7  10   2     1099.09     1269.17     77.35 o
   8  10   2       18.13       34.40     19.65 o
   9  10   2       58.81       60.20     23.62 o
  10  10   2      126.16       88.59     20.81 o
  11  10   2       68.32       35.61     23.39 o
 -11  11   2        6.00       36.90     51.01 o
 -10  11   2      106.60      115.66     24.36 o
  -9  11   2       65.22       63.62     26.15 o
  -8  11   2        9.28        2.29     19.03 o
  -7  11   2       76.63       44.16     16.78 o
  -6  11   2      126.83      110.60     15.09 o
  -5  11   2      683.86      738.33     36.26 o
  -4  11   2      165.10      172.73     17.83 o
  -3  11   2      114.09      116.71     10.01 o
  -2  11   2        2.63       -2.21      7.71 o
  -1  11   2       84.55       87.81     10.69 o
   0  11   2       41.39       40.88      6.50 o
   1  11   2      121.15      111.37      9.73 o
   2  11   2      844.65      978.62     47.26 o
   3  11   2      280.09      261.93     14.61 o
   4  11   2      493.95      517.75     32.40 o
   5  11   2        3.27      -12.53     13.77 o
   6  11   2      192.21      204.80     19.99 o
   7  11   2      478.05      511.42     37.79 o
   8  11   2       48.26       50.77     27.42 o
   9  11   2       18.68        6.79     20.87 o
  10  11   2       60.06       17.35     23.29 o
 -10  12   2       54.81       39.17     25.05 o
  -9  12   2        5.63      -26.08     26.08 o
  -8  12   2      135.27      105.90     22.17 o
  -7  12   2       52.07       61.86     19.37 o
  -6  12   2        2.71       -8.91     14.64 o
  -5  12   2       47.39       25.07     13.62 o
  -4  12   2      127.26      122.58     14.74 o
  -3  12   2      333.36      388.70     28.11 o
  -2  12   2      843.89      766.82     35.04 o
  -1  12   2       29.08       21.86      9.38 o
   0  12   2      408.69      417.23     19.81 o
   1  12   2      303.14      347.86     17.70 o
   2  12   2     1226.55     1398.71     66.40 o
   3  12   2       10.16       12.18     12.13 o
   4  12   2       64.43       45.16     14.92 o
   5  12   2       35.97       24.28     13.12 o
   6  12   2        2.37       -7.89     17.16 o
   7  12   2        4.69       14.66     21.98 o
   8  12   2      233.59      305.90     33.07 o
   9  12   2       60.35       58.14     26.20 o
  10  12   2       19.49      -29.14     29.14 o
  -9  13   2        3.88      -18.60     26.17 o
  -8  13   2        6.38       -9.15     26.06 o
  -7  13   2      390.64      484.51     34.27 o
  -6  13   2      227.02      288.56     30.48 o
  -5  13   2       69.04       36.17     13.93 o
  -4  13   2        2.96      -14.82     14.82 o
  -3  13   2      205.58      247.38     20.50 o
  -2  13   2       39.65       24.55     11.48 o
  -1  13   2       82.25       62.45     13.18 o
   0  13   2      111.81      106.44     14.25 o
   1  13   2       92.43      118.43     14.44 o
   2  13   2       27.35       51.75     13.92 o
   3  13   2      155.02      145.28     16.32 o
   4  13   2       47.64        6.86     15.11 o
   5  13   2      424.42      481.60     41.65 o
   6  13   2        9.11       -1.38     29.76 o
   7  13   2       11.00       -6.49     22.39 o
   8  13   2       19.50       -5.62     26.64 o
   9  13   2        0.57       16.68     27.63 o
  -8  14   2       52.06       13.08     36.88 o
  -7  14   2       51.85       42.74     24.33 o
  -6  14   2        6.42        4.15     18.26 o
  -5  14   2        7.71      -15.77     15.77 o
  -4  14   2       22.80      -16.83     16.83 o
  -3  14   2       16.62      -10.26     14.10 o
  -2  14   2      204.57      233.68     22.22 o
  -1  14   2        1.56        0.81     20.34 o
   0  14   2      298.76      343.33     34.70 o
   1  14   2      309.04      296.60     32.10 o
   2  14   2        7.85       -1.51     12.59 o
   3  14   2       43.63       31.76     15.28 o
   4  14   2        4.09      -16.50     16.50 o
   5  14   2        2.46      -19.79     19.79 o
   6  14   2      300.84      355.55     37.75 o
   7  14   2        8.06      -11.52     23.28 o
   8  14   2       20.59       -7.59     24.02 o
  -7  15   2       42.85      -20.28     31.43 o
  -6  15   2       78.53       49.09     20.29 o
  -5  15   2       44.05       33.42     17.94 o
  -4  15   2       78.56       16.73     20.69 o
  -3  15   2        0.80      -24.52     24.52 o
  -2  15   2       14.20      -38.61     38.61 o
  -1  15   2       17.16       -7.68     22.62 o
   0  15   2      132.87      160.22     40.89 o
   1  15   2       98.90       80.49     25.75 o
   2  15   2      431.11      474.69     76.76 o
   3  15   2      191.76      247.06     23.60 o
   4  15   2       91.72       70.76     19.90 o
   5  15   2       14.15      -21.58     21.58 o
   6  15   2       17.31      -11.35     26.41 o
   7  15   2        5.90      -41.36     41.36 o
  -6  16   2        3.73      -31.73     31.73 o
  -5  16   2        0.25      -22.20     22.20 o
  -4  16   2       18.28      -24.47     24.47 o
  -3  16   2       93.08       24.79     25.92 o
  -2  16   2       60.03        1.80     22.47 o
  -1  16   2      266.46      273.44     31.83 o
   0  16   2       22.95       19.34     27.34 o
   1  16   2        9.82      -23.06     23.06 o
   2  16   2       10.88      -21.74     26.53 o
   3  16   2       56.95        5.05     20.03 o
   4  16   2      137.71      113.37     25.85 o
   5  16   2       13.93      -24.53     24.53 o
   6  16   2        6.48      -28.60     28.60 o
  -4  17   2      124.42       99.32     36.32 o
  -3  17   2       11.97      -24.36     24.36 o
  -2  17   2      114.72       30.67     35.09 o
  -1  17   2       19.39      -30.94     30.94 o
   0  17   2       93.46       34.92     31.41 o
   1  17   2        4.61      -29.62     29.62 o
   2  17   2       26.64      -25.83     25.83 o
   3  17   2       31.88      -24.16     34.63 o
   4  17   2       69.23      -16.03     45.34 o
 -13   0   3      115.92      114.66     33.06 o
 -11   0   3      459.86      431.85     33.22 o
  -9   0   3     2113.49     2279.49    111.74 o
  -7   0   3     1461.86     1366.05     68.00 o
  -5   0   3     7622.13     7921.69    324.74 o
  -3   0   3    18409.25    18048.70    605.17 o
  -1   0   3     8859.99     8542.63    302.95 o
   1   0   3     4064.09     4302.18    508.47 o
   3   0   3    10495.33     9857.57    462.07 o
   5   0   3     3389.75     3229.56    135.40 o
   7   0   3      715.83      686.46     34.01 o
   9   0   3      109.73       97.41     13.01 o
  11   0   3      582.11      487.07     41.83 o
  13   0   3      164.78      201.90     34.22 o
 -13   1   3      139.82      167.22     23.25 o
 -12   1   3       98.43      112.58     17.00 o
 -11   1   3       98.29       95.74     15.65 o
 -10   1   3     1107.94     1150.81     45.70 o
  -9   1   3        4.21       -8.53      8.53 o
  -8   1   3     1017.37     1031.88     37.28 o
  -7   1   3      931.36      908.65     32.44 o
  -6   1   3       35.62       19.51      4.76 o
  -5   1   3        8.37        6.19      3.80 o
  -4   1   3     3887.34     4005.40     94.67 o
  -3   1   3     5899.96     6409.06    154.23 o
  -2   1   3     8486.72     8174.51    200.62 o
  -1   1   3     2113.53     2157.27     58.01 o
   0   1   3    38472.44    33184.92   1365.94 o
   1   1   3    10243.25     9910.23    453.95 o
   2   1   3     3155.66     2992.11    109.43 o
   3   1   3     6122.16     5890.15    179.37 o
   4   1   3       43.54       47.73      3.35 o
   5   1   3      167.72      254.80      9.20 o
   6   1   3     2256.80     2041.69     62.77 o
   7   1   3      705.75      659.29     22.67 o
   8   1   3     1370.15     1332.83     45.94 o
   9   1   3      252.91      268.29     14.19 o
  10   1   3      313.38      321.01     18.18 o
  11   1   3        2.72       15.10     13.86 o
  12   1   3        4.59       -6.54     17.49 o
  13   1   3       22.88       47.16     20.22 o
 -13   2   3      182.24      303.10     29.80 o
 -12   2   3       12.04       20.80     19.62 o
 -11   2   3        4.33       11.03     11.92 o
 -10   2   3       53.28       38.48     15.43 o
  -9   2   3      215.78      186.91     14.94 o
  -8   2   3      109.94       68.32      7.00 o
  -7   2   3     2127.02     2075.89     70.02 o
  -6   2   3     4311.95     4106.91    131.12 o
  -5   2   3      663.62      535.28     18.65 o
  -4   2   3     2953.92     2917.11     75.97 o
  -3   2   3      281.48      303.59      8.69 o
  -2   2   3     1593.90     1593.22     40.30 o
  -1   2   3     1163.17     1132.20     32.42 o
   0   2   3     5719.54     5967.82    189.45 o
   1   2   3     3868.87     3853.90    129.30 o
   2   2   3     3408.66     3145.22     98.57 o
   3   2   3     1398.78     1324.34     42.93 o
   4   2   3     3359.80     3278.24    110.05 o
   5   2   3       62.26       34.15      3.41 o
   6   2   3      949.01      919.49     30.53 o
   7   2   3      628.49      580.73     20.36 o
   8   2   3      123.98      114.26      7.46 o
   9   2   3      406.92      369.40     17.16 o
  10   2   3      735.71      713.57     30.93 o
  11   2   3      225.56      215.22     17.56 o
  12   2   3      212.85      246.58     23.90 o
  13   2   3       45.79       78.87     23.79 o
 -13   3   3       12.44       59.90     22.76 o
 -12   3   3        1.60       14.36     21.15 o
 -11   3   3      686.84      731.45     37.16 o
 -10   3   3      170.53      144.06     18.45 o
  -9   3   3     1972.58     1981.61     74.16 o
  -8   3   3      254.49      228.35     17.64 o
  -7   3   3       15.69        3.10      6.03 o
  -6   3   3      768.79      794.61     28.45 o
  -5   3   3       45.68       47.22      5.06 o
  -4   3   3      203.23      160.25      7.06 o
  -3   3   3     8010.34     7675.18    197.74 o
  -2   3   3       40.35       32.97      2.43 o
  -1   3   3    15458.24    15279.14    444.12 o
   0   3   3      960.82      869.37     24.73 o
   1   3   3     3455.75     3431.34    102.52 o
   2   3   3      430.71      468.29     15.13 o
   3   3   3     2454.10     2440.24     71.60 o
   4   3   3     1236.73     1301.83     39.83 o
   5   3   3     3899.07     3739.22    120.87 o
   6   3   3        1.08       -4.25      4.25 o
   7   3   3     1726.67     1711.60     56.34 o
   8   3   3      202.81      173.33     10.95 o
   9   3   3      683.49      705.72     30.18 o
  10   3   3      111.31      135.77     14.75 o
  11   3   3       65.58       66.52     15.80 o
  12   3   3       14.34       12.07     19.44 o
  13   3   3      130.48      157.37     25.85 o
 -13   4   3       84.48      114.68     23.76 o
 -12   4   3      329.87      365.14     27.12 o
 -11   4   3       34.48       31.27     14.82 o
 -10   4   3       50.45       21.29     13.48 o
  -9   4   3        7.71        0.99      8.84 o
  -8   4   3     2783.08     2923.67    101.44 o
  -7   4   3      519.44      580.05     23.96 o
  -6   4   3     2828.58     2801.61     98.50 o
  -5   4   3      358.67      362.45     14.26 o
  -4   4   3     6691.54     6657.31    229.39 o
  -3   4   3      201.84      205.72      9.75 o
  -2   4   3     3390.49     3562.77    101.01 o
  -1   4   3     1510.86     1480.49     40.43 o
   0   4   3      357.71      295.66     12.10 o
   1   4   3     1652.58     1679.78     49.05 o
   2   4   3     5666.54     5599.34    173.53 o
   3   4   3     1276.03     1329.34     43.60 o
   4   4   3     8080.55     7656.76    252.88 o
   5   4   3        4.86        8.23      4.12 o
   6   4   3      263.18      240.18     11.09 o
   7   4   3      194.98      177.61     10.26 o
   8   4   3      355.76      321.79     15.10 o
   9   4   3      492.93      469.74     21.94 o
  10   4   3      546.70      524.97     25.25 o
  11   4   3        1.78       -8.10     14.53 o
  12   4   3      188.81      175.69     26.24 o
  13   4   3        0.85       57.91     32.44 o
 -13   5   3       36.85       85.12     24.63 o
 -12   5   3      337.48      389.80     26.22 o
 -11   5   3       89.93       97.50     14.97 o
 -10   5   3      122.54      128.50     15.86 o
  -9   5   3      337.24      314.22     18.28 o
  -8   5   3      905.46      964.76     36.77 o
  -7   5   3      748.89      751.51     30.54 o
  -6   5   3      117.38      111.22      8.34 o
  -5   5   3      285.30      214.82      9.72 o
  -4   5   3      954.52      966.94     35.02 o
  -3   5   3     1549.01     1575.57     58.50 o
  -2   5   3      609.77      662.63     21.54 o
  -1   5   3      507.55      467.69     14.26 o
   0   5   3     8359.08     8504.34    238.50 o
   1   5   3     4513.16     4578.80    126.72 o
   2   5   3       51.04       48.79      2.79 o
   3   5   3       95.02      108.04      4.84 o
   4   5   3      775.71      802.18     30.48 o
   5   5   3      149.60      188.96     10.40 o
   6   5   3      701.61      724.37     30.77 o
   7   5   3     2303.42     2259.39     83.93 o
   8   5   3     1464.22     1515.84     59.33 o
   9   5   3       26.32       44.50     10.82 o
  10   5   3      198.65      201.98     16.43 o
  11   5   3        3.56        9.00     16.48 o
  12   5   3        0.08       37.86     20.49 o
  13   5   3       29.23       40.50     32.44 o
 -13   6   3      188.25      195.36     54.27 o
 -12   6   3        2.55       15.49     17.67 o
 -11   6   3       33.79       53.22     17.25 o
 -10   6   3       29.99       13.15     11.58 o
  -9   6   3       33.70       21.80     11.41 o
  -8   6   3      170.19      140.54      9.92 o
  -7   6   3      772.57      761.96     30.64 o
  -6   6   3      821.87      743.24     31.54 o
  -5   6   3      926.11      864.92     31.17 o
  -4   6   3      476.44      458.89     25.36 o
  -3   6   3     2009.57     2049.75     72.30 o
  -2   6   3     1425.28     1656.49     55.29 o
  -1   6   3      780.62      715.10     23.99 o
   0   6   3      140.71      132.20      5.30 o
   1   6   3     2735.80     2894.77     87.80 o
   2   6   3     4194.61     4228.94    141.47 o
   3   6   3     6480.14     6609.29    218.24 o
   4   6   3      140.94      130.30     10.01 o
   5   6   3     1120.26     1128.02     46.02 o
   6   6   3       11.31        7.11      5.68 o
   7   6   3       74.31       57.39     10.44 o
   8   6   3        2.24       12.38     11.78 o
   9   6   3       30.92       35.14     10.05 o
  10   6   3      159.13      132.43     16.45 o
  11   6   3      688.59      694.45     37.07 o
  12   6   3        0.16       21.40     19.51 o
 -12   7   3       17.89        6.27     22.26 o
 -11   7   3       39.57       61.90     20.47 o
 -10   7   3     1240.91     1424.62     63.19 o
  -9   7   3       85.58       56.77     13.84 o
  -8   7   3        9.81        3.68      8.19 o
  -7   7   3       38.33       28.04      8.63 o
  -6   7   3     1264.20     1283.55     48.72 o
  -5   7   3      316.95      293.37     15.73 o
  -4   7   3      289.59      241.88     13.75 o
  -3   7   3     1113.00     1247.62     49.93 o
  -2   7   3     7883.86     7687.71    275.59 o
  -1   7   3      290.53      301.31     12.29 o
   0   7   3      220.20      177.62      7.61 o
   1   7   3      852.07      879.85     29.83 o
   2   7   3      824.71      819.87     29.80 o
   3   7   3        6.24       -1.63      4.12 o
   4   7   3      369.80      369.35     17.82 o
   5   7   3      243.11      218.06     12.32 o
   6   7   3     3262.16     3448.05    135.40 o
   7   7   3      798.85      862.94     43.21 o
   8   7   3      265.33      263.12     22.28 o
   9   7   3        1.24       -8.08     15.50 o
  10   7   3      163.27      177.53     21.38 o
  11   7   3        1.70       15.39     20.74 o
  12   7   3       27.24       16.16     21.45 o
 -12   8   3        4.35       30.80     26.78 o
 -11   8   3        9.66      -20.68     20.68 o
 -10   8   3       72.81       81.07     15.66 o
  -9   8   3       42.07       14.53     12.79 o
  -8   8   3      230.43      214.04     17.31 o
  -7   8   3     1180.44     1297.91     52.02 o
  -6   8   3     2242.13     2400.13     87.29 o
  -5   8   3     1238.52     1361.70     54.55 o
  -4   8   3       58.46       56.37      7.33 o
  -3   8   3      442.88      428.12     20.95 o
  -2   8   3        2.47       11.22      6.69 o
  -1   8   3       91.92       96.34      7.28 o
   0   8   3      243.07      229.41      9.30 o
   1   8   3      996.78      983.35     33.16 o
   2   8   3     1327.26     1321.44     49.34 o
   3   8   3      680.95      697.98     25.91 o
   4   8   3      486.07      450.37     19.05 o
   5   8   3     1389.88     1426.12     65.31 o
   6   8   3       96.57       97.22     14.32 o
   7   8   3       84.91       77.31     14.71 o
   8   8   3        1.07       -0.65     16.71 o
   9   8   3      309.39      319.74     24.64 o
  10   8   3       58.44       51.34     19.87 o
  11   8   3       65.54       70.25     21.47 o
  12   8   3        2.04      -29.35     38.53 o
 -12   9   3        0.70      -35.82     46.13 o
 -11   9   3       95.43       79.51     24.24 o
 -10   9   3       26.79       -9.27     19.63 o
  -9   9   3      216.77      227.74     17.88 o
  -8   9   3      630.78      647.21     35.12 o
  -7   9   3      777.47      870.30     41.84 o
  -6   9   3        7.53        1.83      9.68 o
  -5   9   3      179.09      163.40     15.21 o
  -4   9   3      182.78      191.64     11.76 o
  -3   9   3      493.11      456.85     27.38 o
  -2   9   3      206.88      184.24     11.07 o
  -1   9   3     1898.23     2039.31     73.13 o
   0   9   3     1617.05     1733.57     58.33 o
   1   9   3      166.60      142.72      9.11 o
   2   9   3      188.98      172.15     10.01 o
   3   9   3       69.30       71.22      6.92 o
   4   9   3       19.31       22.07      5.35 o
   5   9   3      836.42      806.58     42.89 o
   6   9   3       62.13       61.29     14.09 o
   7   9   3      487.19      507.63     36.60 o
   8   9   3      547.49      535.25     37.03 o
   9   9   3      222.85      250.64     27.95 o
  10   9   3       92.23       92.61     21.83 o
  11   9   3       31.39       50.90     25.55 o
 -11  10   3        3.36      -15.49     21.28 o
 -10  10   3       26.30       10.38     21.14 o
  -9  10   3       49.54       24.98     17.08 o
  -8  10   3      422.50      406.33     31.67 o
  -7  10   3       11.46      -11.82     11.82 o
  -6  10   3       31.17       18.71     10.70 o
  -5  10   3       25.75        5.41      9.35 o
  -4  10   3     1717.25     1930.25     82.46 o
  -3  10   3       83.11       71.38      9.60 o
  -2  10   3        5.60       -4.80      6.66 o
  -1  10   3       34.92       48.13      7.02 o
   0  10   3     1705.33     1868.30     76.22 o
   1  10   3      446.12      384.70     22.07 o
   2  10   3     1192.52     1289.90     51.41 o
   3  10   3        0.46       -6.32      6.32 o
   4  10   3     2293.57     2553.92     96.34 o
   5  10   3        2.50       16.55     10.96 o
   6  10   3       74.00       87.60     14.99 o
   7  10   3       58.90       26.88     19.47 o
   8  10   3       36.47       27.50     23.10 o
   9  10   3       93.58      121.65     25.54 o
  10  10   3       64.56       83.63     23.19 o
  11  10   3        4.23      -20.04     26.58 o
 -10  11   3       44.18        8.61     23.87 o
  -9  11   3      322.95      366.07     28.56 o
  -8  11   3       20.71       -2.85     17.64 o
  -7  11   3       77.53       70.19     17.44 o
  -6  11   3        1.08      -13.60     13.60 o
  -5  11   3       66.69       54.63     11.66 o
  -4  11   3      407.33      426.14     34.09 o
  -3  11   3      384.78      409.06     24.41 o
  -2  11   3        5.89       -1.34      8.63 o
  -1  11   3      947.77     1091.72     50.83 o
   0  11   3      513.44      495.32     28.41 o
   1  11   3      508.00      549.13     27.66 o
   2  11   3      156.21      166.88     11.87 o
   3  11   3     1125.36     1249.37     49.13 o
   4  11   3        7.03        3.15      9.92 o
   5  11   3      317.74      351.35     22.42 o
   6  11   3       12.59       -3.13     16.25 o
   7  11   3      294.42      369.72     28.94 o
   8  11   3      241.37      240.20     28.03 o
   9  11   3       26.32       22.26     22.23 o
  10  11   3       13.38        7.33     29.08 o
 -10  12   3        5.84       -2.62     25.85 o
  -9  12   3        0.80      -22.30     23.94 o
  -8  12   3       41.79       28.24     17.82 o
  -7  12   3      811.02      834.60     51.21 o
  -6  12   3      300.57      319.48     30.98 o
  -5  12   3      477.18      495.53     32.25 o
  -4  12   3      121.65      153.68     17.51 o
  -3  12   3       70.34       36.17     12.34 o
  -2  12   3       49.20       37.47      9.91 o
  -1  12   3       14.22        3.90      9.93 o
   0  12   3      162.82      182.33     13.33 o
   1  12   3      234.96      243.97     17.84 o
   2  12   3      285.39      340.29     17.99 o
   3  12   3      435.39      450.77     25.36 o
   4  12   3        2.25       -8.74     10.72 o
   5  12   3      268.14      280.43     21.61 o
   6  12   3      112.49      129.59     18.60 o
   7  12   3       38.18       16.63     18.11 o
   8  12   3       66.01       45.12     20.70 o
   9  12   3       95.49      110.87     29.81 o
  10  12   3       34.35        2.21     35.83 o
  -9  13   3        1.46      -23.13     23.13 o
  -8  13   3       72.92       61.71     23.07 o
  -7  13   3      146.80      139.97     26.33 o
  -6  13   3        1.10      -16.69     16.69 o
  -5  13   3        8.69        0.95     15.31 o
  -4  13   3      121.74       89.66     14.05 o
  -3  13   3        6.81      -12.45     12.45 o
  -2  13   3      332.39      353.09     30.74 o
  -1  13   3      112.91      158.67     15.58 o
   0  13   3        5.32      -12.09     12.09 o
   1  13   3       17.10       26.78     13.27 o
   2  13   3      144.79      169.74     15.74 o
   3  13   3       20.16       23.61     12.85 o
   4  13   3       25.75       18.29     11.97 o
   5  13   3        1.27      -15.31     15.31 o
   6  13   3      318.37      383.71     27.72 o
   7  13   3        0.58      -19.42     19.42 o
   8  13   3       20.19       -6.23     23.89 o
   9  13   3        0.31       -7.91     29.68 o
  -8  14   3        0.94      -24.66     24.66 o
  -7  14   3        5.91      -20.44     20.44 o
  -6  14   3       52.77       35.31     15.65 o
  -5  14   3      108.75      109.87     17.42 o
  -4  14   3       60.03       42.43     14.52 o
  -3  14   3      176.69      194.40     27.64 o
  -2  14   3        4.24      -15.80     15.80 o
  -1  14   3      265.35      248.96     23.37 o
   0  14   3        6.60        4.12     17.84 o
   1  14   3       37.13       40.51     16.61 o
   2  14   3      108.40       83.48     14.35 o
   3  14   3      434.20      504.28     31.53 o
   4  14   3        0.77      -16.00     16.00 o
   5  14   3       71.74       62.99     19.79 o
   6  14   3      203.99      289.25     32.04 o
   7  14   3       66.28       32.86     24.95 o
   8  14   3        0.82      -28.11     28.11 o
  -7  15   3        0.72      -23.01     23.01 o
  -6  15   3       15.09      -19.20     19.20 o
  -5  15   3       35.33      -21.47     21.47 o
  -4  15   3       33.70      -17.71     17.71 o
  -3  15   3        3.61      -18.53     18.53 o
  -2  15   3        1.74       -6.36     18.92 o
  -1  15   3      140.29      132.02     21.29 o
   0  15   3      199.00      240.74     24.70 o
   1  15   3      121.95      107.60     24.18 o
   2  15   3       77.37       29.60     22.17 o
   3  15   3       20.09       10.64     17.39 o
   4  15   3       48.68       16.12     18.92 o
   5  15   3        0.30      -20.27     20.27 o
   6  15   3       28.11        8.64     25.06 o
   7  15   3       45.73       35.81     27.95 o
  -6  16   3       31.18      -29.35     29.35 o
  -5  16   3        0.20      -20.29     20.29 o
  -4  16   3       33.98       -8.32     30.63 o
  -3  16   3       10.95      -23.24     23.24 o
  -2  16   3        9.53      -24.28     24.28 o
  -1  16   3      108.35       40.23     32.51 o
   0  16   3       25.14       -2.37     21.76 o
   1  16   3      136.17      154.85     28.94 o
   2  16   3        4.02      -30.29     30.29 o
   3  16   3        5.30      -30.98     30.98 o
   4  16   3       56.93       22.22     29.66 o
   5  16   3       12.64      -29.32     29.32 o
  -4  17   3        8.07      -30.26     30.26 o
  -3  17   3      121.46       43.76     56.16 o
  -2  17   3        7.92      -28.45     28.45 o
  -1  17   3       48.46        3.45     26.57 o
   0  17   3       34.48      -29.52     29.52 o
   1  17   3       10.91      -34.27     34.27 o
   2  17   3       10.24      -29.46     29.46 o
   3  17   3       64.23      -10.94     27.75 o
 -12   0   4      307.38      365.36     29.02 o
 -10   0   4     1861.82     1984.69    105.37 o
  -8   0   4       11.62      -10.02     12.78 o
  -6   0   4      846.00      843.54     43.94 o
  -4   0   4     2076.49     2020.15     75.08 o
  -2   0   4     9948.36     9789.60    342.17 o
   0   0   4     1101.03     1033.76     52.76 o
   2   0   4     7515.89     7438.42    559.16 o
   4   0   4      226.10      139.05      9.01 o
   6   0   4     2542.20     2391.62    107.93 o
   8   0   4     1154.72     1152.31     55.79 o
  10   0   4      104.54      106.61     18.41 o
  12   0   4      128.93      152.65     41.35 o
 -13   1   4      110.86      193.23     23.70 o
 -12   1   4       13.55       24.63     15.76 o
 -11   1   4      103.48       63.63     13.62 o
 -10   1   4       28.06       12.79     11.29 o
  -9   1   4      472.90      406.67     23.86 o
  -8   1   4        5.43       -6.87      6.87 o
  -7   1   4     1032.77     1041.15     37.07 o
  -6   1   4      687.16      661.26     24.47 o
  -5   1   4     4692.37     4636.82    141.03 o
  -4   1   4      235.06      294.05      9.85 o
  -3   1   4     1190.26     1153.50     29.25 o
  -2   1   4      555.37      482.94     12.64 o
  -1   1   4     1218.45     1210.53     33.94 o
   0   1   4     9698.78     9967.31    390.29 o
   1   1   4    31864.30    29507.25   1414.41 o
   2   1   4      283.47      283.15     12.26 o
   3   1   4     7655.69     7063.19    220.27 o
   4   1   4      127.88      128.32      5.23 o
   5   1   4      917.88      820.69     28.73 o
   6   1   4     2249.76     2277.66     73.88 o
   7   1   4      213.07      189.34      8.19 o
   8   1   4      121.10      119.41      9.66 o
   9   1   4      502.37      485.20     22.27 o
  10   1   4       38.29       14.46     11.58 o
  11   1   4      142.52      126.48     18.81 o
  12   1   4      281.92      295.87     24.20 o
  13   1   4       22.82       58.14     23.76 o
 -13   2   4      125.20      189.94     26.40 o
 -12   2   4       79.39       76.40     17.66 o
 -11   2   4      235.63      256.22     17.79 o
 -10   2   4        5.61      -10.70     10.70 o
  -9   2   4      600.50      566.25     24.15 o
  -8   2   4     1825.44     1821.30     63.82 o
  -7   2   4      906.23      875.08     32.09 o
  -6   2   4     1042.72      989.34     35.04 o
  -5   2   4      192.22      151.88      7.07 o
  -4   2   4       14.45        6.46      3.04 o
  -3   2   4     8715.56     9208.18    230.73 o
  -2   2   4     3826.10     3717.07     94.11 o
  -1   2   4     8529.35     8498.34    240.97 o
   0   2   4     2438.91     2257.09     83.54 o
   1   2   4      147.89      101.59      7.78 o
   2   2   4      577.66      575.53     21.36 o
   3   2   4      379.69      377.23     13.12 o
   4   2   4     3084.00     3166.35     96.89 o
   5   2   4     1688.29     1771.89     60.17 o
   6   2   4      647.05      613.51     22.32 o
   7   2   4      893.02      831.70     27.05 o
   8   2   4      198.24      191.47     10.97 o
   9   2   4       92.00      108.84     10.93 o
  10   2   4        2.56       -2.75     11.97 o
  11   2   4        4.20       -4.77     17.03 o
  12   2   4       10.81       47.49     19.94 o
  13   2   4       14.52       27.58     21.45 o
 -13   3   4       27.33       26.44     21.35 o
 -12   3   4      252.96      289.47     32.04 o
 -11   3   4        3.24      -17.68     17.68 o
 -10   3   4      104.37       73.98     16.79 o
  -9   3   4      835.60      854.25     34.80 o
  -8   3   4     1244.78     1359.42     50.19 o
  -7   3   4      368.41      292.34     20.04 o
  -6   3   4     1500.68     1513.57     55.06 o
  -5   3   4       18.96       21.34      5.58 o
  -4   3   4     1606.53     1478.00     45.47 o
  -3   3   4      634.92      717.28     20.05 o
  -2   3   4     1138.71     1247.91     35.64 o
  -1   3   4      106.78      106.74      4.59 o
   0   3   4      423.92      460.44     14.02 o
   1   3   4      976.07      947.23     32.98 o
   2   3   4     5874.89     5783.54    184.44 o
   3   3   4       10.21       10.88      2.53 o
   4   3   4     5194.03     4760.09    161.86 o
   5   3   4      222.29      207.54     10.38 o
   6   3   4      132.43      128.44      6.28 o
   7   3   4      118.39      101.61      6.35 o
   8   3   4       78.43       69.60      9.02 o
   9   3   4        6.16       -9.66     10.02 o
  10   3   4      967.72     1064.83     46.11 o
  11   3   4        0.51        7.42     15.98 o
  12   3   4      338.89      331.21     26.29 o
  13   3   4       14.48       37.22     31.92 o
 -13   4   4       17.23       50.43     23.61 o
 -12   4   4      128.37      209.73     23.49 o
 -11   4   4      576.06      599.73     30.00 o
 -10   4   4        1.40      -11.05     11.05 o
  -9   4   4     1405.86     1511.06     57.30 o
  -8   4   4     2039.08     2188.02     79.22 o
  -7   4   4       42.88       41.90      7.65 o
  -6   4   4     2184.31     2352.27     88.14 o
  -5   4   4      594.07      530.26     21.62 o
  -4   4   4        4.64        0.76      4.24 o
  -3   4   4     3676.31     3568.77    113.80 o
  -2   4   4      350.66      387.08     13.31 o
  -1   4   4     1941.56     1962.55     57.65 o
   0   4   4      385.58      365.95     11.64 o
   1   4   4     3661.36     3532.87    102.33 o
   2   4   4      903.29      977.70     32.21 o
   3   4   4       41.08       35.26      3.48 o
   4   4   4      289.64      315.67     12.03 o
   5   4   4     1033.76      881.15     32.13 o
   6   4   4      254.21      270.12     12.45 o
   7   4   4     1226.61     1194.11     43.52 o
   8   4   4      302.41      275.66     15.13 o
   9   4   4      956.28      966.15     41.72 o
  10   4   4        9.96        7.52     12.91 o
  11   4   4       92.61       74.43     16.50 o
  12   4   4       72.68       38.49     21.54 o
  13   4   4       77.51       64.34     29.44 o
 -13   5   4       34.62       42.92     35.33 o
 -12   5   4       58.59       52.42     18.06 o
 -11   5   4        0.14       -3.66     13.60 o
 -10   5   4        0.76       -6.98     11.28 o
  -9   5   4       17.52        0.42      9.62 o
  -8   5   4      189.99      145.73     12.41 o
  -7   5   4     2476.24     2638.70     99.04 o
  -6   5   4     1853.11     1880.53     71.13 o
  -5   5   4      867.77      880.36     34.82 o
  -4   5   4      369.96      301.67     21.37 o
  -3   5   4      307.14      361.74     14.82 o
  -2   5   4       85.89       64.72      4.16 o
  -1   5   4      243.10      232.01      8.00 o
   0   5   4      425.31      391.55     14.14 o
   1   5   4     1773.37     1730.48     54.16 o
   2   5   4      878.72      769.22     25.74 o
   3   5   4     2052.40     2237.43     73.51 o
   4   5   4      810.07      820.23     29.35 o
   5   5   4     1291.33     1308.01     46.07 o
   6   5   4      565.21      556.44     22.80 o
   7   5   4      109.05      101.58      9.06 o
   8   5   4      957.10      957.90     41.63 o
   9   5   4       29.83       21.63     11.48 o
  10   5   4       19.31        3.93     14.43 o
  11   5   4      146.21      160.25     30.32 o
  12   5   4        2.22       46.39     25.10 o
 -12   6   4      121.46      129.95     24.48 o
 -11   6   4        1.93        2.17     16.24 o
 -10   6   4      634.84      737.39     37.25 o
  -9   6   4       43.92       23.77     10.07 o
  -8   6   4      120.02       98.41      9.92 o
  -7   6   4       63.17       46.61      8.44 o
  -6   6   4      150.23      145.57     10.36 o
  -5   6   4     1073.55     1083.60     42.37 o
  -4   6   4     2032.20     2091.24     73.27 o
  -3   6   4       52.44       62.20      5.39 o
  -2   6   4     6047.47     6225.81    193.96 o
  -1   6   4     1528.29     1487.18     49.91 o
   0   6   4     1227.83     1281.82     43.77 o
   1   6   4      597.91      642.91     20.62 o
   2   6   4       26.93       22.37      3.48 o
   3   6   4       33.67       19.14      3.60 o
   4   6   4     1765.05     1908.84     65.74 o
   5   6   4        1.42       -3.28      4.80 o
   6   6   4      971.44      987.34     38.02 o
   7   6   4      630.75      591.58     26.64 o
   8   6   4      289.64      304.35     17.35 o
   9   6   4       29.38       27.33     16.66 o
  10   6   4      271.69      233.72     23.62 o
  11   6   4       10.45       37.51     18.47 o
  12   6   4       16.97       29.88     21.32 o
 -12   7   4       46.63       20.96     22.75 o
 -11   7   4       70.31       79.04     20.26 o
 -10   7   4       27.55       45.79     14.39 o
  -9   7   4      519.71      499.37     35.48 o
  -8   7   4      102.93       93.71     14.25 o
  -7   7   4       56.49       33.88      8.23 o
  -6   7   4      568.16      633.17     26.94 o
  -5   7   4     3289.13     3474.89    128.16 o
  -4   7   4      115.73      130.80      9.52 o
  -3   7   4      691.68      695.20     28.16 o
  -2   7   4      959.28     1096.64     39.12 o
  -1   7   4     1321.48     1355.84     45.77 o
   0   7   4      340.73      397.36     15.85 o
   1   7   4      270.57      211.93      8.17 o
   2   7   4      509.80      550.55     20.16 o
   3   7   4     1326.36     1253.78     45.59 o
   4   7   4       60.17       71.41      5.44 o
   5   7   4      448.81      425.47     17.54 o
   6   7   4      428.50      429.98     20.01 o
   7   7   4       31.80       18.43      8.25 o
   8   7   4      270.98      267.34     19.69 o
   9   7   4       73.03       50.48     15.97 o
  10   7   4        8.16      -18.36     18.36 o
  11   7   4      455.08      487.65     34.34 o
  12   7   4        1.96       66.90     24.28 o
 -12   8   4       41.64       65.27     41.56 o
 -11   8   4       73.89       89.91     24.09 o
 -10   8   4      138.57      116.21     19.36 o
  -9   8   4       47.66       29.60     14.01 o
  -8   8   4      114.57      121.93     14.07 o
  -7   8   4        0.44       -8.73      8.73 o
  -6   8   4       57.85       40.95      6.44 o
  -5   8   4      189.14      168.57      9.37 o
  -4   8   4       47.48       30.02      5.89 o
  -3   8   4       27.96       32.64      6.95 o
  -2   8   4     2448.45     2659.03    103.62 o
  -1   8   4     2524.65     2735.47    105.33 o
   0   8   4     1085.84     1142.06     40.64 o
   1   8   4       54.35       47.20      4.66 o
   2   8   4       40.96       44.65      5.99 o
   3   8   4       42.00       37.53      5.31 o
   4   8   4      292.91      265.94     15.05 o
   5   8   4       31.76       32.92      7.49 o
   6   8   4       77.65       74.52     11.95 o
   7   8   4     1398.11     1518.65     77.71 o
   8   8   4      827.45      881.75     47.45 o
   9   8   4      130.81      142.71     20.90 o
  10   8   4        5.57       -1.04     19.83 o
  11   8   4       13.37       23.09     21.92 o
 -11   9   4       10.42      -12.89     23.43 o
 -10   9   4       18.81       -7.40     17.09 o
  -9   9   4       57.97       45.08     16.22 o
  -8   9   4      116.85      108.78     15.71 o
  -7   9   4      776.43      845.05     40.99 o
  -6   9   4     1316.10     1398.53     57.59 o
  -5   9   4       36.29       12.98     10.00 o
  -4   9   4     1255.51     1330.24     54.49 o
  -3   9   4      134.13      142.54     11.82 o
  -2   9   4      101.26      102.35      8.95 o
  -1   9   4      456.28      432.86     27.11 o
   0   9   4      334.15      343.94     19.80 o
   1   9   4     1727.67     1965.08     70.03 o
   2   9   4      826.03      916.10     35.46 o
   3   9   4       55.19       50.15      6.16 o
   4   9   4     1329.82     1417.12     51.84 o
   5   9   4        8.31        8.68      8.40 o
   6   9   4       47.60       36.99     10.61 o
   7   9   4       45.20       22.87     14.78 o
   8   9   4      113.08      126.25     19.30 o
   9   9   4      114.60      132.27     26.32 o
  10   9   4       47.77       32.92     24.61 o
  11   9   4        2.43      -11.63     22.69 o
 -11  10   4       72.86      131.16     40.32 o
 -10  10   4       30.89      -17.94     18.05 o
  -9  10   4      157.85      174.33     18.61 o
  -8  10   4       70.72       35.37     17.24 o
  -7  10   4        2.05      -15.06     15.06 o
  -6  10   4        0.81       -8.02      8.96 o
  -5  10   4        5.04      -10.46     10.46 o
  -4  10   4       13.61       10.18      9.14 o
  -3  10   4     2251.62     2516.69    104.26 o
  -2  10   4      842.36      900.70     40.27 o
  -1  10   4       54.38       51.28      7.23 o
   0  10   4       64.26       61.27      7.32 o
   1  10   4      826.83      931.17     40.21 o
   2  10   4       43.69       47.01      7.62 o
   3  10   4       12.20        8.01      7.32 o
   4  10   4      221.56      225.79     13.09 o
   5  10   4     2257.07     2591.79    112.81 o
   6  10   4       42.51       35.25     12.65 o
   7  10   4       18.94       22.40     14.35 o
   8  10   4       72.47       60.49     18.87 o
   9  10   4      399.94      431.31     36.42 o
  10  10   4        1.43        2.55     24.90 o
  11  10   4        5.06      -33.49     39.61 o
 -10  11   4        0.41       17.12     22.86 o
  -9  11   4        4.58      -17.41     17.41 o
  -8  11   4       70.48       32.25     19.70 o
  -7  11   4      561.30      564.39     34.34 o
  -6  11   4      224.54      202.03     15.88 o
  -5  11   4        4.58      -11.33     11.33 o
  -4  11   4      159.90      146.18     13.00 o
  -3  11   4       10.65       -8.23     10.18 o
  -2  11   4       60.06       47.84      8.95 o
  -1  11   4      857.04      923.81     44.25 o
   0  11   4        6.22        3.85     11.34 o
   1  11   4      796.43      807.33     35.50 o
   2  11   4      603.05      734.17     35.30 o
   3  11   4       46.64       50.62      8.76 o
   4  11   4       72.19       70.26     10.58 o
   5  11   4      439.07      503.69     34.32 o
   6  11   4       95.23       97.41     16.36 o
   7  11   4       17.15       27.19     17.58 o
   8  11   4       55.77       54.04     22.02 o
   9  11   4       74.83       59.95     25.06 o
  10  11   4      132.55      162.81     32.82 o
 -10  12   4       41.43       25.57     37.87 o
  -9  12   4       49.07       18.07     19.62 o
  -8  12   4      154.17      152.38     36.73 o
  -7  12   4       72.04       63.63     15.51 o
  -6  12   4      123.77       90.25     15.28 o
  -5  12   4        0.22      -10.74     10.74 o
  -4  12   4      170.79      141.69     14.33 o
  -3  12   4        2.42      -10.41     10.41 o
  -2  12   4      178.69      178.96     14.01 o
  -1  12   4      428.30      493.70     28.81 o
   0  12   4      620.07      645.43     55.33 o
   1  12   4       34.81       31.06     10.52 o
   2  12   4       69.86       70.00     10.14 o
   3  12   4       29.76       24.77      9.67 o
   4  12   4       94.84       69.75     12.08 o
   5  12   4        4.62       -0.86     13.30 o
   6  12   4      417.69      487.98     31.72 o
   7  12   4      337.32      423.34     28.91 o
   8  12   4      107.75      141.62     30.70 o
   9  12   4       52.16       50.48     26.02 o
  -9  13   4      102.63       61.18     44.20 o
  -8  13   4        0.09      -20.64     20.64 o
  -7  13   4       34.19       -5.67     17.20 o
  -6  13   4        1.23      -16.33     16.33 o
  -5  13   4      403.60      465.26     28.53 o
  -4  13   4       47.15       33.87     12.94 o
  -3  13   4      186.26      166.06     15.91 o
  -2  13   4      446.02      456.57     41.33 o
  -1  13   4       31.49       26.17     12.25 o
   0  13   4       24.30        8.23     13.53 o
   1  13   4        8.75       -2.34     11.77 o
   2  13   4        1.50       -9.02     12.84 o
   3  13   4      588.19      703.59     36.47 o
   4  13   4       14.57       -2.25     13.83 o
   5  13   4       15.07        8.49     14.90 o
   6  13   4       14.92        0.78     17.40 o
   7  13   4       58.27       47.15     20.53 o
   8  13   4       73.22       64.04     23.91 o
   9  13   4        0.85      -14.10     54.54 o
  -8  14   4       20.63      -29.56     29.56 o
  -7  14   4        9.27      -17.38     17.38 o
  -6  14   4       69.84       20.35     17.85 o
  -5  14   4      212.73      182.44     24.23 o
  -4  14   4       48.57       17.22     14.75 o
  -3  14   4       37.84      -17.59     17.59 o
  -2  14   4      431.94      493.53     61.51 o
  -1  14   4      138.90       91.27     17.50 o
   0  14   4       19.96       -6.76     17.39 o
   1  14   4       15.51      -14.98     14.98 o
   2  14   4      114.89      127.19     16.15 o
   3  14   4       53.13       51.73     15.48 o
   4  14   4      157.23      183.07     26.76 o
   5  14   4       77.61       76.08     26.16 o
   6  14   4       32.45       53.91     27.05 o
   7  14   4      220.22      233.39     31.59 o
   8  14   4       45.92       48.99     39.47 o
  -7  15   4        0.63      -25.28     25.28 o
  -6  15   4       70.77       17.35     21.15 o
  -5  15   4       50.64        0.27     21.64 o
  -4  15   4        5.44      -17.52     17.52 o
  -3  15   4        3.12      -19.75     19.75 o
  -2  15   4       49.00       16.28     17.76 o
  -1  15   4        0.37      -17.55     17.55 o
   0  15   4      254.02      226.92     23.73 o
   1  15   4      161.46      170.09     22.41 o
   2  15   4       30.64       19.36     19.19 o
   3  15   4        9.08       11.88     19.15 o
   4  15   4        2.28      -20.69     20.69 o
   5  15   4       24.92      -11.51     23.38 o
   6  15   4      143.18      185.18     28.28 o
   7  15   4        5.87      -28.85     34.98 o
  -5  16   4        0.58      -18.81     18.81 o
  -4  16   4        5.34      -21.01     21.01 o
  -3  16   4       48.43      -19.30     28.09 o
  -2  16   4        0.32      -19.13     19.13 o
  -1  16   4       48.37       15.11     20.13 o
   0  16   4      126.26      161.05     26.94 o
   1  16   4       30.62      -31.50     31.50 o
   2  16   4      181.73      158.01     41.29 o
   3  16   4       15.66      -31.37     31.37 o
   4  16   4       26.77      -27.40     27.40 o
   5  16   4       73.57       79.07     35.47 o
  -3  17   4        0.11      -43.13     43.13 o
  -2  17   4       31.86      -28.12     28.12 o
  -1  17   4        1.91      -25.00     25.00 o
   0  17   4        2.16      -45.79     45.79 o
   1  17   4      113.68       31.76     49.05 o
   2  17   4       77.45       68.21     31.69 o
   3  17   4        0.08      -42.77     42.77 o
 -13   0   5      168.42      231.31     32.13 o
 -11   0   5        3.11      -19.18     19.18 o
  -9   0   5     1486.48     1614.09     80.40 o
  -7   0   5      165.35      153.96     12.88 o
  -5   0   5     9776.90    10553.57    428.44 o
  -3   0   5     1861.19     1934.55     71.79 o
  -1   0   5       53.97       38.84      3.58 o
   1   0   5     9860.90    10207.96    753.92 o
   3   0   5    11858.77    11113.37    669.30 o
   5   0   5      341.93      347.28     19.05 o
   7   0   5      942.95     1012.71     53.25 o
   9   0   5     1576.43     1520.13     83.85 o
  11   0   5      411.70      468.68     39.92 o
  13   0   5        3.85       -0.89     25.80 o
 -13   1   5        5.12       11.48     18.44 o
 -12   1   5      531.85      612.93     31.47 o
 -11   1   5       19.67      -14.80     14.80 o
 -10   1   5      667.04      647.33     29.63 o
  -9   1   5      387.43      347.17     25.71 o
  -8   1   5      103.84       83.03      9.10 o
  -7   1   5       26.61       13.63      7.32 o
  -6   1   5      220.98      251.71     15.78 o
  -5   1   5      330.37      287.17     15.48 o
  -4   1   5      692.54      608.60     19.58 o
  -3   1   5       85.81       69.76      3.43 o
  -2   1   5     1295.51     1237.21     33.20 o
  -1   1   5    16058.30    16170.72    483.24 o
   0   1   5     1269.44     1095.26     45.29 o
   1   1   5    12785.12    12849.99    642.78 o
   2   1   5     1525.18     1654.53     77.18 o
   3   1   5      543.01      596.31     21.67 o
   4   1   5      868.55      777.83     24.26 o
   5   1   5     1289.84     1320.14     43.15 o
   6   1   5     2437.29     2348.63     86.49 o
   7   1   5     1027.34     1043.59     34.03 o
   8   1   5     1716.27     1736.50     61.99 o
   9   1   5      126.96      106.66     12.02 o
  10   1   5       63.06       55.08     11.53 o
  11   1   5       64.50       84.22     16.92 o
  12   1   5      179.42      163.83     20.82 o
  13   1   5       39.39       51.79     37.42 o
 -13   2   5        4.95       13.00     20.92 o
 -12   2   5        0.77       24.99     15.54 o
 -11   2   5       22.41       21.13     12.82 o
 -10   2   5        1.44      -11.32     11.32 o
  -9   2   5       21.82       10.47      8.36 o
  -8   2   5     2240.78     2357.44     81.76 o
  -7   2   5     2510.41     2549.10     87.69 o
  -6   2   5     2232.26     2280.02     78.75 o
  -5   2   5       28.80       18.60      4.41 o
  -4   2   5      235.41      178.02      8.81 o
  -3   2   5        6.71        7.15      2.45 o
  -2   2   5      257.85      279.82      9.06 o
  -1   2   5       12.81        9.18      1.96 o
   0   2   5     1840.05     1620.74     60.23 o
   1   2   5      495.41      642.93     25.34 o
   2   2   5      946.86      915.44     39.79 o
   3   2   5     3126.59     3091.31    107.68 o
   4   2   5     2789.46     2780.60     97.64 o
   5   2   5     3452.45     3376.32    111.02 o
   6   2   5      109.15      107.78      6.95 o
   7   2   5      997.27      942.75     30.04 o
   8   2   5      366.82      357.98     16.46 o
   9   2   5      184.32      186.48     14.54 o
  10   2   5       81.87       61.48     12.54 o
  11   2   5       58.28       38.66     15.86 o
  12   2   5      255.18      249.66     23.81 o
  13   2   5      126.87      182.94     43.89 o
 -13   3   5       21.89       36.47     22.72 o
 -12   3   5       28.35       53.39     16.91 o
 -11   3   5      839.66     1029.75     45.41 o
 -10   3   5       98.93       74.96     12.36 o
  -9   3   5      175.54      170.94     12.84 o
  -8   3   5     1181.21     1183.11     44.70 o
  -7   3   5      629.64      626.37     25.56 o
  -6   3   5      509.83      498.19     22.18 o
  -5   3   5      396.94      312.22     21.88 o
  -4   3   5      251.40      236.25     10.05 o
  -3   3   5    10258.01    10383.98    308.23 o
  -2   3   5       27.41       39.46      3.49 o
  -1   3   5      212.02      192.54      9.46 o
   0   3   5      135.10      125.91      5.62 o
   1   3   5     5534.15     5314.30    190.13 o
   2   3   5      619.70      729.35     25.22 o
   3   3   5     5239.51     5395.09    171.92 o
   4   3   5       29.17       18.16      3.57 o
   5   3   5     3188.33     3213.33    103.91 o
   6   3   5     2120.29     2172.16     73.03 o
   7   3   5      634.39      583.32     22.02 o
   8   3   5      519.58      499.73     22.34 o
   9   3   5      676.99      727.71     33.03 o
  10   3   5       10.77      -13.17     13.17 o
  11   3   5       53.14       53.55     17.09 o
  12   3   5       56.72       65.86     20.30 o
  13   3   5       35.71       42.97     37.47 o
 -13   4   5       24.42       17.99     27.50 o
 -12   4   5       92.80      141.22     19.68 o
 -11   4   5        9.18       15.44     15.47 o
 -10   4   5      147.42      128.47     15.90 o
  -9   4   5        1.57      -10.84     10.84 o
  -8   4   5      522.58      577.67     26.78 o
  -7   4   5     1854.27     1949.88     71.81 o
  -6   4   5     2388.43     2569.88     95.96 o
  -5   4   5      123.92      109.53      8.09 o
  -4   4   5     4568.41     4949.13    173.78 o
  -3   4   5      681.52      719.59     25.60 o
  -2   4   5      877.80      894.14     29.98 o
  -1   4   5      543.26      550.04     20.95 o
   0   4   5     3135.92     3475.72    110.92 o
   1   4   5     2150.78     2253.46     77.47 o
   2   4   5    14365.95    14354.01    500.01 o
   3   4   5      231.83      195.88      8.09 o
   4   4   5       26.93       45.05      3.91 o
   5   4   5      202.97      178.77      8.13 o
   6   4   5      156.17      160.02      7.85 o
   7   4   5      503.06      490.51     22.89 o
   8   4   5       35.16       29.53      9.63 o
   9   4   5       36.86       36.57     10.37 o
  10   4   5      660.88      718.99     36.26 o
  11   4   5       50.64       38.92     18.94 o
  12   4   5       11.20        7.26     23.32 o
 -13   5   5      119.93       63.49     61.86 o
 -12   5   5       10.90       33.85     25.58 o
 -11   5   5      209.75      213.97     20.21 o
 -10   5   5      150.38      155.35     18.97 o
  -9   5   5      325.95      300.09     19.05 o
  -8   5   5      788.33      861.66     34.97 o
  -7   5   5       89.72       83.62      8.36 o
  -6   5   5     1254.49     1352.30     52.61 o
  -5   5   5      175.00      133.65      8.24 o
  -4   5   5     1891.16     2015.03     75.21 o
  -3   5   5       40.76       48.85      6.58 o
  -2   5   5     1328.47     1321.42     45.28 o
  -1   5   5     8216.30     8507.71    296.12 o
   0   5   5      277.12      243.02     10.42 o
   1   5   5       38.10       38.37      3.98 o
   2   5   5      146.33      158.22      8.34 o
   3   5   5       34.97       32.00      4.45 o
   4   5   5      157.60      175.90      8.52 o
   5   5   5      928.22      940.51     35.58 o
   6   5   5     3750.66     3845.13    151.52 o
   7   5   5      681.74      681.25     30.33 o
   8   5   5       50.05       26.01     11.28 o
   9   5   5       96.47      106.92     14.44 o
  10   5   5       28.90       49.92     18.72 o
  11   5   5        4.34        3.53     20.93 o
  12   5   5        2.76       25.57     22.23 o
 -12   6   5        5.01        3.34     27.48 o
 -11   6   5        0.12      -14.50     17.81 o
 -10   6   5      183.97      198.49     19.05 o
  -9   6   5      342.60      325.99     22.93 o
  -8   6   5      171.21      122.51     12.09 o
  -7   6   5     1126.84     1178.16     46.66 o
  -6   6   5        5.44        1.02      7.41 o
  -5   6   5     1217.25     1282.60     49.34 o
  -4   6   5      200.30      168.87     13.59 o
  -3   6   5       63.11       48.57      5.99 o
  -2   6   5      451.29      442.61     17.59 o
  -1   6   5     1688.93     1811.16     66.86 o
   0   6   5     7989.84     8473.47    283.16 o
   1   6   5      379.84      303.54     12.52 o
   2   6   5      197.70      205.13      8.08 o
   3   6   5     1976.94     1937.87     63.20 o
   4   6   5       11.98       10.54      5.06 o
   5   6   5      622.70      647.33     24.73 o
   6   6   5       15.58       19.27      6.14 o
   7   6   5        1.71        2.35      8.07 o
   8   6   5      579.23      527.65     27.77 o
   9   6   5      560.99      542.36     35.51 o
  10   6   5       50.17       48.92     16.89 o
  11   6   5      231.35      261.91     26.19 o
  12   6   5       36.49       27.29     22.72 o
 -12   7   5      136.58      139.72     30.42 o
 -11   7   5       27.94       48.17     21.44 o
 -10   7   5      502.52      514.55     32.33 o
  -9   7   5       26.16        0.10     11.31 o
  -8   7   5       55.82       43.21     10.04 o
  -7   7   5      211.13      188.36     15.21 o
  -6   7   5      318.47      335.59     20.73 o
  -5   7   5      265.05      253.83     15.11 o
  -4   7   5     5043.22     5159.35    179.18 o
  -3   7   5      152.90      138.90      7.01 o
  -2   7   5     3103.20     3238.71    110.66 o
  -1   7   5     1459.18     1565.11     55.37 o
   0   7   5     1356.47     1432.57     53.59 o
   1   7   5      106.47      101.28      7.05 o
   2   7   5        7.40        3.07      3.82 o
   3   7   5       17.03       14.53      4.43 o
   4   7   5     1764.71     1883.02     66.73 o
   5   7   5       22.68       29.32      5.93 o
   6   7   5       69.35       74.75      8.28 o
   7   7   5       72.22       66.13     11.90 o
   8   7   5      545.68      570.59     33.65 o
   9   7   5       44.29       48.71     20.50 o
  10   7   5        0.76       12.07     18.31 o
  11   7   5        6.46       11.97     20.13 o
  12   7   5       95.43       86.60     38.93 o
 -12   8   5        9.81      -49.08     49.08 o
 -11   8   5        1.50      -31.47     36.30 o
 -10   8   5       23.24        2.49     16.85 o
  -9   8   5       42.45        9.36     15.87 o
  -8   8   5      476.62      446.36     28.00 o
  -7   8   5      197.17      175.83     17.72 o
  -6   8   5       10.80       -6.43      7.77 o
  -5   8   5      293.93      275.37     16.87 o
  -4   8   5      579.16      559.42     22.65 o
  -3   8   5      310.71      286.31     16.97 o
  -2   8   5      818.18      895.59     37.07 o
  -1   8   5      530.90      564.79     23.90 o
   0   8   5     3944.53     4095.22    150.04 o
   1   8   5     2087.08     2314.79     77.26 o
   2   8   5      419.79      422.88     17.33 o
   3   8   5      353.82      334.63     14.09 o
   4   8   5       74.73       74.98      7.96 o
   5   8   5        1.30       -2.37      7.82 o
   6   8   5      174.73      151.12     13.65 o
   7   8   5        2.55       -8.50     13.91 o
   8   8   5      192.20      219.20     20.38 o
   9   8   5      398.68      422.45     37.99 o
  10   8   5        3.44       -5.71     23.14 o
  11   8   5       89.19       99.50     24.00 o
 -11   9   5      151.91      137.41     29.92 o
 -10   9   5       56.82       35.46     23.04 o
  -9   9   5      172.02      167.96     19.53 o
  -8   9   5      111.04      114.85     19.52 o
  -7   9   5       72.37       37.99     11.61 o
  -6   9   5      134.28      103.31     10.16 o
  -5   9   5      762.34      786.96     33.89 o
  -4   9   5       42.22       13.65      5.57 o
  -3   9   5      556.10      517.95     27.42 o
  -2   9   5      332.87      322.52     16.40 o
  -1   9   5     1109.16     1186.24     47.73 o
   0   9   5      306.16      350.07     19.73 o
   1   9   5      271.17      269.96     13.48 o
   2   9   5      244.66      245.05     12.75 o
   3   9   5       16.21       20.13      6.30 o
   4   9   5        1.12       -2.70      7.61 o
   5   9   5      554.38      594.70     26.66 o
   6   9   5      411.15      443.28     32.84 o
   7   9   5      188.39      172.76     17.00 o
   8   9   5       17.44        0.36     15.86 o
   9   9   5       23.75       -4.03     20.44 o
  10   9   5        1.70       -1.10     22.42 o
  11   9   5       25.35        1.70     25.06 o
 -11  10   5       32.72       49.35     35.35 o
 -10  10   5       34.74       -9.44     19.55 o
  -9  10   5       72.07       45.54     18.87 o
  -8  10   5       88.26       69.51     16.12 o
  -7  10   5       47.97       24.86     12.46 o
  -6  10   5      541.33      573.25     32.21 o
  -5  10   5       16.87       -2.22     11.07 o
  -4  10   5      149.90      148.81     13.26 o
  -3  10   5       46.07       47.45     10.50 o
  -2  10   5     1260.76     1388.08     59.46 o
  -1  10   5       76.78       63.74      7.39 o
   0  10   5      201.66      199.70     12.56 o
   1  10   5       16.55       17.92      9.25 o
   2  10   5     1826.26     2043.89     83.78 o
   3  10   5       99.69      116.47      9.43 o
   4  10   5      618.15      678.04     29.74 o
   5  10   5        5.42        4.44      9.88 o
   6  10   5      114.04      107.48     16.10 o
   7  10   5      538.95      602.97     35.14 o
   8  10   5       12.59       -2.45     23.34 o
   9  10   5       79.61      108.73     27.31 o
  10  10   5      253.22      268.49     31.74 o
 -10  11   5        3.90      -21.33     24.00 o
  -9  11   5       52.75       32.50     21.40 o
  -8  11   5       53.24        2.89     17.64 o
  -7  11   5       74.42       71.09     16.62 o
  -6  11   5       96.62       65.07     12.46 o
  -5  11   5      420.25      351.45     22.72 o
  -4  11   5       34.46       22.52     11.33 o
  -3  11   5      837.90      981.99     48.51 o
  -2  11   5      383.32      355.22     25.84 o
  -1  11   5      361.26      394.08     29.05 o
   0  11   5      450.44      427.64     29.97 o
   1  11   5       20.22       16.44      9.49 o
   2  11   5        2.13       -2.38      8.32 o
   3  11   5       30.84       25.53      8.58 o
   4  11   5      138.87      167.96     15.53 o
   5  11   5      108.89      151.07     15.84 o
   6  11   5      267.33      283.90     19.86 o
   7  11   5       93.88      112.19     18.40 o
   8  11   5       19.31       13.83     22.81 o
   9  11   5        7.09       14.58     29.06 o
  10  11   5        8.81       27.31     35.56 o
  -9  12   5        8.79      -22.20     22.20 o
  -8  12   5       90.15       79.30     20.40 o
  -7  12   5      427.22      450.13     35.15 o
  -6  12   5       43.72       30.21     15.64 o
  -5  12   5       14.39       -2.77     12.98 o
  -4  12   5        9.59       -4.23     12.13 o
  -3  12   5       11.94        2.25     10.82 o
  -2  12   5        0.55      -10.37     10.37 o
  -1  12   5      141.74      122.19     20.09 o
   0  12   5      194.84      184.26     15.68 o
   1  12   5      289.89      323.48     22.69 o
   2  12   5        1.51        1.77      9.59 o
   3  12   5      246.28      231.64     17.41 o
   4  12   5        4.51        5.99     11.85 o
   5  12   5       58.44       61.73     14.08 o
   6  12   5      133.89      151.94     17.43 o
   7  12   5      119.63      143.79     19.92 o
   8  12   5      107.33      124.19     26.87 o
   9  12   5        2.17      -14.19     28.22 o
  -9  13   5       10.18      -24.07     24.07 o
  -8  13   5        6.32      -22.87     22.87 o
  -7  13   5        8.57      -17.83     17.83 o
  -6  13   5        2.63      -15.64     15.64 o
  -5  13   5       20.34       -2.07     13.77 o
  -4  13   5      133.73      129.39     15.15 o
  -3  13   5        9.28      -14.47     14.47 o
  -2  13   5      106.50       86.06     14.64 o
  -1  13   5      164.16      212.39     18.10 o
   0  13   5      197.96      237.74     23.30 o
   1  13   5      226.24      214.89     21.03 o
   2  13   5      110.18       94.29     13.82 o
   3  13   5        3.49      -13.97     14.54 o
   4  13   5       95.19      113.25     18.08 o
   5  13   5       10.89      -16.70     16.90 o
   6  13   5       92.22      112.19     19.59 o
   7  13   5       42.43       69.38     29.76 o
   8  13   5       37.07        6.90     25.77 o
  -8  14   5       37.50        2.57     43.08 o
  -7  14   5       18.24      -19.97     19.97 o
  -6  14   5        1.51      -15.71     15.71 o
  -5  14   5      172.12      200.93     19.45 o
  -4  14   5        1.69      -20.11     20.11 o
  -3  14   5        0.20      -15.01     15.01 o
  -2  14   5        9.38      -15.69     17.23 o
  -1  14   5       53.97       17.94     20.56 o
   0  14   5       39.21       13.46     14.31 o
   1  14   5       91.40       99.31     28.65 o
   2  14   5        1.14      -18.83     18.83 o
   3  14   5      275.81      364.97     42.74 o
   4  14   5        5.33        0.38     17.11 o
   5  14   5       68.78       89.06     25.22 o
   6  14   5      143.40      128.33     23.85 o
   7  14   5        0.66       -2.39     27.03 o
  -7  15   5        0.24      -33.21     33.21 o
  -6  15   5        1.64      -24.56     24.56 o
  -5  15   5        0.74      -19.31     19.31 o
  -4  15   5       12.42      -18.78     18.78 o
  -3  15   5      116.49       50.16     23.05 o
  -2  15   5       58.63       14.99     21.74 o
  -1  15   5      416.59      366.56     55.98 o
   0  15   5       39.10       -1.64     22.48 o
   1  15   5       83.98       59.70     23.19 o
   2  15   5       46.95       22.35     17.24 o
   3  15   5        7.30      -27.23     27.23 o
   4  15   5        4.17       21.77     23.03 o
   5  15   5       11.73        6.68     24.88 o
   6  15   5        8.51       33.58     51.53 o
  -5  16   5        3.82      -25.45     25.45 o
  -4  16   5       40.05      -20.82     20.82 o
  -3  16   5       19.74      -24.12     24.12 o
  -2  16   5        1.76      -25.52     25.52 o
  -1  16   5       11.04      -22.79     22.79 o
   0  16   5       14.83      -24.75     24.75 o
   1  16   5       20.47      -11.88     23.94 o
   2  16   5       56.06       23.03     26.33 o
   3  16   5       86.95       51.43     25.15 o
   4  16   5       56.66        5.86     82.76 o
   5  16   5       23.40       56.98     44.50 o
  -3  17   5       35.74      -56.98     56.98 o
  -2  17   5        0.43      -56.16     56.16 o
  -1  17   5       17.90      -28.16     28.16 o
   0  17   5        4.50      -24.96     24.96 o
   1  17   5       41.35      -20.81     71.03 o
   2  17   5        2.97      -41.23     41.23 o
 -12   0   6      796.66     1066.28     70.59 o
 -10   0   6      188.10      170.04     28.38 o
  -8   0   6        7.77       -1.38     11.44 o
  -6   0   6        4.09        3.78      7.75 o
  -4   0   6     7796.01     8209.99    363.94 o
  -2   0   6     9768.47    10299.35    401.99 o
   0   0   6     6334.63     6126.09    305.97 o
   2   0   6     1773.37     1927.82    114.86 o
   4   0   6     6128.78     6135.53    344.53 o
   6   0   6      626.69      665.80     30.16 o
   8   0   6     4766.51     4667.85    232.95 o
  10   0   6       15.96        3.35     16.50 o
  12   0   6      173.42      195.39     29.20 o
 -13   1   6       87.76      127.44     23.03 o
 -12   1   6        0.76       15.45     15.00 o
 -11   1   6       23.60       31.42     13.19 o
 -10   1   6        5.98       11.82     12.63 o
  -9   1   6      343.73      353.37     22.67 o
  -8   1   6     1472.68     1633.27     57.77 o
  -7   1   6     1675.27     1700.42     60.03 o
  -6   1   6        5.69       -3.38      5.30 o
  -5   1   6     3427.26     3573.51    112.55 o
  -4   1   6       33.34       48.90      6.66 o
  -3   1   6      363.15      406.43     13.53 o
  -2   1   6     1547.23     1723.83     55.17 o
  -1   1   6     7112.17     7592.84    224.16 o
   0   1   6     1162.58     1048.06     41.04 o
   1   1   6     4278.93     4384.50    188.87 o
   2   1   6      575.05      589.77     25.26 o
   3   1   6       35.74       46.79      5.90 o
   4   1   6     2954.42     2958.85    112.50 o
   5   1   6       14.85       22.77      3.84 o
   6   1   6      236.94      196.25     10.25 o
   7   1   6       14.34       16.69      5.21 o
   8   1   6      373.22      331.00     16.91 o
   9   1   6      354.88      337.16     17.62 o
  10   1   6       76.44       74.19     12.42 o
  11   1   6      287.73      285.37     22.59 o
  12   1   6       74.63       78.82     27.20 o
 -13   2   6       15.68        5.38     17.68 o
 -12   2   6        5.12      -12.58     17.05 o
 -11   2   6      150.01      145.06     20.76 o
 -10   2   6      538.25      579.53     33.12 o
  -9   2   6     1313.38     1347.81     49.51 o
  -8   2   6      330.41      291.33     16.92 o
  -7   2   6      437.67      392.28     18.13 o
  -6   2   6      259.56      229.72     13.06 o
  -5   2   6     2368.64     2623.11     89.93 o
  -4   2   6     2826.14     2990.76    102.04 o
  -3   2   6     1550.89     1458.38     42.98 o
  -2   2   6     1847.38     1755.28     57.61 o
  -1   2   6     4948.48     5107.97    153.84 o
   0   2   6       41.58       35.16      3.46 o
   1   2   6      717.74      744.80     31.01 o
   2   2   6        1.98        6.39      3.35 o
   3   2   6      219.96      203.76      8.93 o
   4   2   6       21.42       17.46      3.40 o
   5   2   6     2827.31     2811.49    102.80 o
   6   2   6     3866.06     3642.87    143.86 o
   7   2   6      726.07      774.00     30.19 o
   8   2   6      404.75      369.17     18.75 o
   9   2   6       23.14       14.90     12.55 o
  10   2   6        6.14        6.30     14.13 o
  11   2   6       26.47       33.26     17.70 o
  12   2   6        2.55        2.46     17.73 o
 -13   3   6        9.00       16.52     20.14 o
 -12   3   6       40.70       55.14     18.29 o
 -11   3   6       30.48       36.30     18.02 o
 -10   3   6      529.64      570.18     34.80 o
  -9   3   6      136.85      105.44     14.98 o
  -8   3   6      225.76      230.83     17.68 o
  -7   3   6     1587.01     1653.34     65.02 o
  -6   3   6     4055.27     4190.37    158.66 o
  -5   3   6      848.75      947.45     36.30 o
  -4   3   6      462.67      488.97     18.66 o
  -3   3   6      134.92      134.27      6.07 o
  -2   3   6      479.84      529.83     19.58 o
  -1   3   6      107.53      164.82     11.57 o
   0   3   6       73.57       49.07      4.29 o
   1   3   6     2117.87     2352.26     83.10 o
   2   3   6     9001.41     8945.14    366.12 o
   3   3   6      201.25      169.74      8.07 o
   4   3   6      754.09      705.93     27.63 o
   5   3   6      278.09      248.21     10.79 o
   6   3   6        3.64       12.67      3.71 o
   7   3   6     1034.77     1019.17     40.27 o
   8   3   6      644.03      645.25     31.49 o
   9   3   6       61.75       70.27     12.67 o
  10   3   6      876.16      908.75     43.96 o
  11   3   6        4.46       30.40     16.39 o
  12   3   6        1.99       12.37     25.60 o
 -13   4   6      165.92      286.54     87.91 o
 -12   4   6        4.15      -27.50     27.50 o
 -11   4   6      611.55      694.36     36.28 o
 -10   4   6       81.67       62.43     16.56 o
  -9   4   6        7.64      -11.05     11.05 o
  -8   4   6       84.39       69.48      9.07 o
  -7   4   6        6.44       10.75      7.53 o
  -6   4   6      169.96      169.37     10.11 o
  -5   4   6      545.02      540.02     22.53 o
  -4   4   6       62.83       41.76      5.97 o
  -3   4   6     5551.03     5908.87    208.63 o
  -2   4   6     1089.72     1098.60     40.52 o
  -1   4   6      263.64      221.31     13.49 o
   0   4   6       87.08       71.81      4.33 o
   1   4   6     1345.08     1338.41     52.66 o
   2   4   6       97.93       89.18      6.42 o
   3   4   6     1729.95     1757.14     60.31 o
   4   4   6        1.27       -2.89      2.89 o
   5   4   6      454.69      419.04     15.14 o
   6   4   6     1978.63     1973.45     64.57 o
   7   4   6     1441.50     1456.75     63.51 o
   8   4   6       24.60        3.47     11.65 o
   9   4   6      181.40      183.04     15.78 o
  10   4   6      229.24      206.84     19.14 o
  11   4   6      100.30      106.75     24.43 o
  12   4   6        1.28      -12.01     23.31 o
 -12   5   6       18.86       15.32     24.90 o
 -11   5   6        3.41        4.82     19.33 o
 -10   5   6        2.70      -10.78     10.78 o
  -9   5   6       48.31       40.86     12.43 o
  -8   5   6      721.50      757.45     31.01 o
  -7   5   6     1530.04     1720.22     63.94 o
  -6   5   6      489.58      487.02     30.50 o
  -5   5   6       37.43       24.14      5.96 o
  -4   5   6     1580.91     1655.80     62.55 o
  -3   5   6       54.87       32.71      6.37 o
  -2   5   6      295.86      336.77     17.89 o
  -1   5   6      624.23      613.41     24.02 o
   0   5   6     6297.77     6537.64    225.64 o
   1   5   6      299.06      279.07     12.38 o
   2   5   6     1429.40     1512.86     69.75 o
   3   5   6     2560.81     2538.57     90.71 o
   4   5   6      888.39      935.19     32.56 o
   5   5   6     1309.48     1362.05     46.90 o
   6   5   6      199.36      199.33     10.83 o
   7   5   6     1636.54     1737.69     70.26 o
   8   5   6       91.52       75.51     13.77 o
   9   5   6       28.61       31.56     13.65 o
  10   5   6      101.26      117.61     19.48 o
  11   5   6       70.26       38.00     19.32 o
  12   5   6      119.34      133.03     22.96 o
 -12   6   6      112.82      140.12     26.38 o
 -11   6   6        1.10        6.31     20.11 o
 -10   6   6      218.11      243.67     31.02 o
  -9   6   6      256.27      267.38     22.57 o
  -8   6   6      429.18      435.61     28.14 o
  -7   6   6      200.48      192.08     13.62 o
  -6   6   6      182.82      167.06     10.89 o
  -5   6   6       96.58       89.96      7.84 o
  -4   6   6     1421.16     1553.64     62.84 o
  -3   6   6       30.38       38.13      6.69 o
  -2   6   6     2396.61     2550.14     91.21 o
  -1   6   6      410.38      396.80     18.57 o
   0   6   6     1113.90     1129.41     40.14 o
   1   6   6      772.84      778.94     30.53 o
   2   6   6        6.11        0.91      4.37 o
   3   6   6      441.25      534.07     21.27 o
   4   6   6     1643.25     1653.78     58.93 o
   5   6   6      326.63      314.49     13.87 o
   6   6   6      899.38      968.09     40.01 o
   7   6   6        6.87        0.73      8.66 o
   8   6   6      407.54      357.83     21.66 o
   9   6   6       21.51       21.61     17.83 o
  10   6   6       98.45       78.58     17.72 o
  11   6   6        6.22       19.84     19.24 o
  12   6   6       19.61       18.84     37.79 o
 -12   7   6        5.97      -25.49     34.41 o
 -11   7   6      109.09      134.23     22.88 o
 -10   7   6        9.89      -10.37     17.74 o
  -9   7   6      319.15      307.53     29.82 o
  -8   7   6       62.78       59.10     13.40 o
  -7   7   6      464.63      441.57     22.27 o
  -6   7   6      113.40       98.94     10.43 o
  -5   7   6     1085.78     1241.36     48.17 o
  -4   7   6      123.44      116.33      9.52 o
  -3   7   6       80.66       69.93      7.17 o
  -2   7   6      226.33      252.63     12.36 o
  -1   7   6       39.05       44.05      5.48 o
   0   7   6     1508.78     1722.68     68.15 o
   1   7   6     4902.05     5100.33    188.96 o
   2   7   6        1.06       -4.17      4.84 o
   3   7   6     1791.57     1868.18     58.44 o
   4   7   6       31.05       23.68      5.84 o
   5   7   6      143.15      153.44     10.53 o
   6   7   6        6.09        3.88      7.94 o
   7   7   6      310.21      313.52     21.40 o
   8   7   6      164.52      146.54     20.14 o
   9   7   6      725.25      794.66     64.23 o
  10   7   6        3.41      -17.58     23.84 o
  11   7   6      178.70      183.78     24.05 o
 -11   8   6       29.23       38.41     27.88 o
 -10   8   6      236.85      266.50     27.53 o
  -9   8   6      116.42      104.82     30.37 o
  -8   8   6        1.46      -11.61     11.61 o
  -7   8   6      209.68      179.78     14.17 o
  -6   8   6      352.75      304.40     20.53 o
  -5   8   6       15.65        6.21      5.83 o
  -4   8   6      383.57      352.10     21.74 o
  -3   8   6      726.57      712.43     28.61 o
  -2   8   6     2134.42     2291.24     96.54 o
  -1   8   6     1066.71     1112.22     52.07 o
   0   8   6      438.27      462.65     19.16 o
   1   8   6      341.40      341.53     14.90 o
   2   8   6      663.19      684.44     27.08 o
   3   8   6        7.98        7.86      4.08 o
   4   8   6      288.28      290.44     13.60 o
   5   8   6      318.65      351.74     18.22 o
   6   8   6      275.20      276.13     19.55 o
   7   8   6      320.51      342.60     24.18 o
   8   8   6       92.88       87.11     18.07 o
   9   8   6      101.03      133.29     26.11 o
  10   8   6        0.29        5.21     20.08 o
  11   8   6       20.85       34.11     24.32 o
 -11   9   6       20.78       -9.99     28.57 o
 -10   9   6        1.26      -22.85     22.85 o
  -9   9   6        5.26      -12.60     15.23 o
  -8   9   6      479.59      469.01     34.07 o
  -7   9   6       78.45       68.55     13.64 o
  -6   9   6      871.13      969.48     44.87 o
  -5   9   6      139.70      150.94     12.03 o
  -4   9   6       40.76       28.98      8.91 o
  -3   9   6      569.28      623.94     29.47 o
  -2   9   6       15.13       10.21      8.87 o
  -1   9   6     1580.24     1805.92     83.57 o
   0   9   6     1639.74     1847.95     72.34 o
   1   9   6       53.87       71.79      6.48 o
   2   9   6      645.32      626.54     24.94 o
   3   9   6       88.69       98.07      9.41 o
   4   9   6      760.51      832.70     35.89 o
   5   9   6      169.51      174.95     13.78 o
   6   9   6        0.63        9.02     10.85 o
   7   9   6      391.18      407.08     30.96 o
   8   9   6       54.93       29.92     20.84 o
   9   9   6       25.78       34.91     21.27 o
  10   9   6       15.41       13.76     26.62 o
  11   9   6        6.40       13.30     25.89 o
 -10  10   6        0.57      -22.39     22.39 o
  -9  10   6      107.54       48.01     26.58 o
  -8  10   6      138.57      109.58     18.32 o
  -7  10   6      327.19      319.16     29.92 o
  -6  10   6      111.75       96.07     11.84 o
  -5  10   6      906.72      969.74     44.94 o
  -4  10   6      170.52      134.05     12.19 o
  -3  10   6      392.53      388.62     23.70 o
  -2  10   6       24.22       14.90     10.45 o
  -1  10   6       31.78       16.38     10.66 o
   0  10   6        2.22      -10.15     10.15 o
   1  10   6     1276.43     1415.98     65.05 o
   2  10   6      181.67      170.84     13.10 o
   3  10   6      753.76      887.58     38.10 o
   4  10   6       77.97       81.40     10.88 o
   5  10   6      234.22      223.69     17.22 o
   6  10   6      110.75      113.53     14.86 o
   7  10   6      327.53      383.86     26.58 o
   8  10   6       69.75       53.52     24.73 o
   9  10   6        1.42        8.48     21.95 o
  10  10   6        3.32       13.54     22.41 o
 -10  11   6       39.96        3.99     25.56 o
  -9  11   6       80.36       73.18     23.36 o
  -8  11   6       68.92       30.58     28.12 o
  -7  11   6       13.00      -15.01     15.01 o
  -6  11   6      184.05      177.78     18.33 o
  -5  11   6        1.27      -11.36     11.36 o
  -4  11   6       52.75       32.20     12.08 o
  -3  11   6      252.06      247.51     25.01 o
  -2  11   6      129.53      115.16     14.65 o
  -1  11   6      908.61      963.25     51.43 o
   0  11   6       79.56       69.70     13.95 o
   1  11   6       98.67       73.90     11.18 o
   2  11   6      178.32      209.54     21.08 o
   3  11   6      218.71      218.91     14.48 o
   4  11   6      243.27      258.46     19.50 o
   5  11   6      178.55      199.92     16.99 o
   6  11   6       12.78        7.42     13.56 o
   7  11   6        7.59       18.36     17.61 o
   8  11   6       67.37       62.97     24.39 o
   9  11   6       19.90       15.00     25.33 o
  -9  12   6       81.98       81.25     35.62 o
  -8  12   6        4.01      -21.03     21.03 o
  -7  12   6       13.17      -11.12     19.36 o
  -6  12   6      108.19       99.68     17.69 o
  -5  12   6       83.46       42.64     15.77 o
  -4  12   6       23.68        7.04     12.16 o
  -3  12   6      410.06      451.67     41.58 o
  -2  12   6      274.08      310.58     22.16 o
  -1  12   6      340.87      367.10     37.33 o
   0  12   6        7.69      -12.01     12.01 o
   1  12   6       84.53       66.63     15.88 o
   2  12   6        1.32       -7.76     11.88 o
   3  12   6       36.18       20.96     12.13 o
   4  12   6       45.18       38.52     13.56 o
   5  12   6       54.03       78.23     14.73 o
   6  12   6      225.51      313.01     25.59 o
   7  12   6        1.75      -23.89     23.89 o
   8  12   6        4.64       -9.94     26.11 o
   9  12   6       16.11       20.62     39.88 o
  -8  13   6        1.77      -23.69     23.69 o
  -7  13   6      216.23      222.17     23.99 o
  -6  13   6       31.26      -17.63     17.63 o
  -5  13   6      147.53      150.67     16.25 o
  -4  13   6      111.65       83.91     16.38 o
  -3  13   6       26.30      -11.33     14.71 o
  -2  13   6       18.72      -13.50     13.50 o
  -1  13   6       15.07      -11.70     14.33 o
   0  13   6      337.85      405.20     40.89 o
   1  13   6      619.49      700.80     62.86 o
   2  13   6       48.48       31.43     14.66 o
   3  13   6      277.50      305.08     29.80 o
   4  13   6        3.02      -14.22     17.01 o
   5  13   6       18.73      -18.04     18.04 o
   6  13   6        0.29        7.08     23.83 o
   7  13   6        7.16      -23.16     23.16 o
   8  13   6        4.21      -25.23     30.42 o
  -7  14   6       91.25       26.74     21.24 o
  -6  14   6       16.00      -19.77     19.77 o
  -5  14   6       28.84      -23.86     23.86 o
  -4  14   6      184.49      216.43     21.10 o
  -3  14   6       54.97      -15.47     18.57 o
  -2  14   6       40.69       10.11     18.69 o
  -1  14   6       19.87      -18.45     18.45 o
   0  14   6      234.34      250.12     36.14 o
   1  14   6        0.09       -8.56     17.06 o
   2  14   6        3.10      -17.47     17.47 o
   3  14   6        3.28       -5.44     18.40 o
   4  14   6      139.38      183.90     25.68 o
   5  14   6       39.55       30.06     23.10 o
   6  14   6       10.30       12.64     27.65 o
   7  14   6        0.32        3.26     37.44 o
  -6  15   6        3.35      -20.30     20.30 o
  -5  15   6        5.53      -21.40     21.40 o
  -4  15   6       36.25      -23.27     23.27 o
  -3  15   6       31.77      -21.20     21.20 o
  -2  15   6        1.34      -24.59     24.59 o
  -1  15   6       21.86      -22.64     22.64 o
   0  15   6      223.14      157.52     30.00 o
   1  15   6        2.72      -21.88     21.88 o
   2  15   6        9.97      -16.34     18.19 o
   3  15   6       36.01       54.27     20.21 o
   4  15   6       24.91       17.89     26.94 o
   5  15   6        0.49      -21.46     38.56 o
   6  15   6       12.52       -1.09     48.30 o
  -5  16   6       12.11      -46.53     46.53 o
  -4  16   6        1.20      -23.35     26.30 o
  -3  16   6       71.71       18.14     24.79 o
  -2  16   6      173.84      190.13     29.19 o
  -1  16   6      127.73       70.29     36.35 o
   0  16   6       41.24      -21.54     21.54 o
   1  16   6        0.84      -26.10     26.10 o
   2  16   6        5.43      -24.52     24.52 o
   3  16   6       52.78       -4.44     26.80 o
   4  16   6        0.97        3.80     43.96 o
  -2  17   6        1.66      -42.33     74.89 o
  -1  17   6        8.71      -65.66     65.66 o
   0  17   6        1.12      -33.14     33.14 o
   1  17   6        5.49      -35.20     35.20 o
 -13   0   7       65.41      173.71     32.32 o
 -11   0   7       16.33       35.35     25.61 o
  -9   0   7      321.41      366.93     28.54 o
  -7   0   7      760.91      750.30     41.46 o
  -5   0   7      885.66      938.71     49.35 o
  -3   0   7       43.02       53.99      5.43 o
  -1   0   7     2658.84     3127.15    142.15 o
   1   0   7    31125.00    30650.10   1917.95 o
   3   0   7      226.62      190.81     35.54 o
   5   0   7       47.17       43.30      8.94 o
   7   0   7      281.00      276.91     17.48 o
   9   0   7      885.95      922.37     54.60 o
  11   0   7       97.33       91.44     25.66 o
 -13   1   7       13.80       24.43     27.41 o
 -12   1   7      263.77      297.21     27.08 o
 -11   1   7        5.70      -13.64     14.40 o
 -10   1   7      103.58      125.26     16.17 o
  -9   1   7      618.36      592.28     25.14 o
  -8   1   7        2.34       -8.72      8.72 o
  -7   1   7        1.62       -8.44      8.44 o
  -6   1   7      144.43      115.58      7.69 o
  -5   1   7      185.53      197.34     10.56 o
  -4   1   7      964.45      917.97     31.99 o
  -3   1   7     1429.38     1491.23     46.25 o
  -2   1   7     5551.24     5878.93    194.85 o
  -1   1   7       25.01       29.21      3.13 o
   0   1   7      915.51      901.95     37.78 o
   1   1   7      791.08      836.97     36.97 o
   2   1   7      103.91      108.01      7.72 o
   3   1   7       56.49       62.76      8.34 o
   4   1   7     1041.40     1048.30     45.27 o
   5   1   7     2095.30     2137.84     83.05 o
   6   1   7      406.37      415.23     21.82 o
   7   1   7       79.04       68.99      8.02 o
   8   1   7      345.74      359.72     15.98 o
   9   1   7        0.32       -9.64      9.64 o
  10   1   7        6.07        3.26     13.27 o
  11   1   7        0.39      -10.98     16.51 o
  12   1   7       37.67       57.32     19.30 o
 -13   2   7        7.72       11.96     34.89 o
 -12   2   7        1.69       14.59     17.94 o
 -11   2   7       18.41       -2.51     17.49 o
 -10   2   7      145.65      128.51     17.20 o
  -9   2   7      195.84      198.75     23.52 o
  -8   2   7      734.36      763.88     33.07 o
  -7   2   7      257.91      240.08     12.44 o
  -6   2   7      711.00      735.08     29.80 o
  -5   2   7      783.91      774.66     27.67 o
  -4   2   7       47.82       62.53      5.17 o
  -3   2   7       12.18       16.77      4.09 o
  -2   2   7      404.72      429.61     17.43 o
  -1   2   7      412.89      341.62     13.40 o
   0   2   7       29.92       12.49      4.26 o
   1   2   7      311.02      222.18     11.74 o
   2   2   7     3755.71     3696.29    165.02 o
   3   2   7     2667.50     2723.02    117.75 o
   4   2   7      590.12      579.20     20.82 o
   5   2   7      123.26      116.64      6.75 o
   6   2   7      401.29      341.34     15.76 o
   7   2   7     1663.53     1654.99     76.85 o
   8   2   7      149.57      156.24     14.45 o
   9   2   7        2.42       16.53     10.98 o
  10   2   7      361.17      359.41     26.37 o
  11   2   7       51.26       44.46     18.43 o
  12   2   7       59.14       84.82     20.04 o
 -13   3   7      149.10      299.54     57.36 o
 -12   3   7       42.63       39.56     31.52 o
 -11   3   7      221.72      294.88     34.74 o
 -10   3   7       58.35       17.47     23.84 o
  -9   3   7      200.84      187.21     20.73 o
  -8   3   7       64.25       43.88     10.41 o
  -7   3   7      125.02      100.49     10.18 o
  -6   3   7      115.15      103.35      7.56 o
  -5   3   7     3555.53     3826.66    130.29 o
  -4   3   7       45.10       34.64      4.01 o
  -3   3   7     1673.66     1772.75     61.71 o
  -2   3   7       33.72       24.14      4.21 o
  -1   3   7     5207.30     5313.81    200.17 o
   0   3   7       55.60       56.26      5.13 o
   1   3   7      362.00      397.06     17.52 o
   2   3   7      813.90      844.32     38.26 o
   3   3   7      263.98      234.39     12.82 o
   4   3   7      416.14      414.76     16.30 o
   5   3   7      426.65      405.27     16.56 o
   6   3   7      523.94      505.50     21.64 o
   7   3   7     1455.21     1534.55     66.67 o
   8   3   7      406.97      381.53     24.13 o
   9   3   7        7.13        1.92     11.96 o
  10   3   7        1.07       10.14     17.37 o
  11   3   7       89.09       71.40     18.56 o
  12   3   7       26.63       39.71     21.98 o
 -12   4   7       16.63      -10.81     19.19 o
 -11   4   7        6.41      -21.03     22.42 o
 -10   4   7      125.58      143.83     25.79 o
  -9   4   7      528.68      487.83     36.50 o
  -8   4   7      340.20      340.42     21.14 o
  -7   4   7        4.43        2.49      7.89 o
  -6   4   7      747.17      778.02     31.02 o
  -5   4   7        4.64       -5.62      5.62 o
  -4   4   7      698.45      755.74     30.59 o
  -3   4   7       34.04       25.01      4.52 o
  -2   4   7     1610.61     1845.42     80.75 o
  -1   4   7     2822.26     3089.79    110.13 o
   0   4   7     3764.55     4156.45    149.93 o
   1   4   7        2.48       -1.33      3.52 o
   2   4   7     1176.23     1174.07     44.24 o
   3   4   7       73.27       70.58      6.10 o
   4   4   7      159.56      157.68      7.91 o
   5   4   7      315.65      279.65     12.34 o
   6   4   7      915.63      922.77     35.39 o
   7   4   7      122.95      134.35     12.30 o
   8   4   7      518.83      518.25     30.46 o
   9   4   7       58.74       51.33     15.43 o
  10   4   7      106.72      108.34     17.94 o
  11   4   7      228.74      270.87     29.10 o
  12   4   7       16.07       36.44     22.56 o
 -12   5   7      150.76      125.63     26.74 o
 -11   5   7      134.84      169.16     37.09 o
 -10   5   7      202.28      248.53     43.79 o
  -9   5   7       27.81       20.93     12.05 o
  -8   5   7       49.09       30.49      9.17 o
  -7   5   7      383.48      348.99     18.96 o
  -6   5   7      406.29      439.01     19.28 o
  -5   5   7       15.25       -5.55      5.55 o
  -4   5   7      343.55      320.14     15.01 o
  -3   5   7     4093.31     4427.94    188.61 o
  -2   5   7      329.69      311.86     16.73 o
  -1   5   7      443.79      449.40     22.58 o
   0   5   7        8.84       11.49      4.24 o
   1   5   7        1.12       -2.83      4.01 o
   2   5   7      511.28      534.94     22.76 o
   3   5   7      854.15      881.59     33.48 o
   4   5   7     1072.80     1097.02     40.28 o
   5   5   7      444.91      425.52     18.05 o
   6   5   7      952.95     1009.67     45.32 o
   7   5   7       16.64       12.43     10.33 o
   8   5   7       23.06       25.21     12.95 o
   9   5   7      304.57      313.96     26.51 o
  10   5   7       11.86       26.93     20.48 o
  11   5   7       27.48      -10.84     19.14 o
  12   5   7       43.46       27.68     48.84 o
 -12   6   7       18.70       33.84     22.54 o
 -11   6   7       76.59       92.24     23.91 o
 -10   6   7       25.16      -15.17     15.17 o
  -9   6   7      315.31      296.84     24.59 o
  -8   6   7       43.20       19.55     11.29 o
  -7   6   7     1162.14     1306.34     52.01 o
  -6   6   7       38.47       11.61      7.16 o
  -5   6   7      163.99      144.24      8.70 o
  -4   6   7      156.30      116.76     10.00 o
  -3   6   7      314.38      291.26     14.56 o
  -2   6   7       16.07       13.75      5.48 o
  -1   6   7      500.72      576.37     25.01 o
   0   6   7       38.43       34.09      5.02 o
   1   6   7     1134.43     1130.12     44.45 o
   2   6   7      106.70      105.96     10.34 o
   3   6   7      958.21      937.42     37.60 o
   4   6   7      534.05      534.55     19.99 o
   5   6   7        0.99       -1.71      4.50 o
   6   6   7      214.00      176.71     12.75 o
   7   6   7      364.64      343.44     18.17 o
   8   6   7       57.71       51.54     14.24 o
   9   6   7      436.14      418.58     32.66 o
  10   6   7        4.43        7.30     19.14 o
  11   6   7       17.38       -1.21     18.57 o
 -12   7   7      143.61      136.01     65.53 o
 -11   7   7       26.10       53.66     26.33 o
 -10   7   7       67.78       31.33     25.23 o
  -9   7   7        0.60      -13.17     13.17 o
  -8   7   7       67.25       59.76     10.87 o
  -7   7   7      319.98      298.21     17.62 o
  -6   7   7      751.08      679.83     36.94 o
  -5   7   7      312.33      290.78     15.77 o
  -4   7   7      338.30      335.66     19.46 o
  -3   7   7      629.51      684.11     28.70 o
  -2   7   7      304.10      288.99     16.02 o
  -1   7   7       43.40       46.36      6.54 o
   0   7   7     1865.92     2005.42     70.13 o
   1   7   7      106.73      102.79      8.33 o
   2   7   7      949.04     1045.78     40.08 o
   3   7   7        6.80        4.96      5.50 o
   4   7   7      657.81      688.79     25.32 o
   5   7   7        6.00        7.68      7.79 o
   6   7   7      117.80      140.97     15.37 o
   7   7   7       29.85       19.40     12.48 o
   8   7   7      541.37      559.72     35.95 o
   9   7   7       94.28       92.52     21.04 o
  10   7   7       32.62       41.74     24.20 o
  11   7   7       10.77        4.49     21.78 o
 -11   8   7        0.98       -3.51     23.50 o
 -10   8   7        7.57      -19.18     19.18 o
  -9   8   7      329.46      368.93     38.08 o
  -8   8   7      117.07      112.99     15.26 o
  -7   8   7       25.22        0.30     12.18 o
  -6   8   7      339.82      314.03     20.32 o
  -5   8   7      562.45      606.32     33.14 o
  -4   8   7      505.40      466.76     23.79 o
  -3   8   7       47.30       44.85      6.38 o
  -2   8   7     1007.78     1063.86     46.91 o
  -1   8   7      723.04      812.97     45.35 o
   0   8   7      925.88     1000.26     41.38 o
   1   8   7      267.27      291.00     20.05 o
   2   8   7       44.95       43.20      6.47 o
   3   8   7      217.54      225.18     12.55 o
   4   8   7      406.12      402.97     18.22 o
   5   8   7       23.49       25.62     11.71 o
   6   8   7       78.01       61.33     13.42 o
   7   8   7        3.87        1.36     14.18 o
   8   8   7        5.89        7.72     21.58 o
   9   8   7       81.27       97.75     21.94 o
  10   8   7       48.56       33.51     24.08 o
  11   8   7       46.02       49.76     46.39 o
 -11   9   7       24.43       31.02     29.07 o
 -10   9   7       17.43      -19.29     19.29 o
  -9   9   7        8.21      -11.76     20.89 o
  -8   9   7       42.62        9.86     14.60 o
  -7   9   7       11.73      -10.59     10.59 o
  -6   9   7        0.88       -4.12     10.60 o
  -5   9   7      694.22      737.63     33.89 o
  -4   9   7      117.82       94.43     10.95 o
  -3   9   7      145.72      112.42     11.11 o
  -2   9   7      529.59      604.88     36.55 o
  -1   9   7      310.89      282.10     21.30 o
   0   9   7      738.14      768.83     38.88 o
   1   9   7       82.33       79.31      8.91 o
   2   9   7      298.47      263.02     15.49 o
   3   9   7      230.74      203.38     16.12 o
   4   9   7        2.72       -4.56      9.46 o
   5   9   7      650.71      657.61     35.04 o
   6   9   7      391.14      383.87     25.28 o
   7   9   7       54.46       44.97     16.33 o
   8   9   7        1.42      -20.41     20.41 o
   9   9   7       82.53       96.37     26.98 o
  10   9   7       19.86       19.13     25.35 o
 -10  10   7       18.56      -22.85     22.85 o
  -9  10   7       54.91        2.73     21.49 o
  -8  10   7      157.34      137.93     23.27 o
  -7  10   7       42.99        9.82     13.41 o
  -6  10   7     1024.82     1309.64     58.27 o
  -5  10   7        0.21      -11.03     11.03 o
  -4  10   7       15.63      -10.15     10.15 o
  -3  10   7        1.40       -9.72      9.72 o
  -2  10   7      115.65       91.19     12.61 o
  -1  10   7       15.01        7.09     10.73 o
   0  10   7      204.31      188.06     15.11 o
   1  10   7       17.08       -2.68      8.15 o
   2  10   7      674.38      763.91     43.48 o
   3  10   7        4.22       -8.46     14.04 o
   4  10   7      177.11      195.84     14.48 o
   5  10   7        8.93        9.46     13.19 o
   6  10   7        8.13        9.93     13.77 o
   7  10   7       21.90       28.08     17.79 o
   8  10   7      537.72      609.41     43.41 o
   9  10   7        0.61        4.94     23.98 o
  10  10   7        3.73       -3.08     46.40 o
 -10  11   7       63.33       33.47     26.38 o
  -9  11   7       63.75       49.29     31.44 o
  -8  11   7      117.54       99.28     29.45 o
  -7  11   7       11.85      -22.93     22.93 o
  -6  11   7       18.20      -10.98     13.60 o
  -5  11   7        3.32      -11.21     11.21 o
  -4  11   7       27.01      -11.17     11.17 o
  -3  11   7      337.28      344.90     24.07 o
  -2  11   7     1169.18     1381.12     74.30 o
  -1  11   7       71.65       78.88     12.92 o
   0  11   7      282.14      277.19     25.20 o
   1  11   7       12.87      -12.54     12.54 o
   2  11   7        0.20       -3.88     13.31 o
   3  11   7      239.15      251.93     22.10 o
   4  11   7      183.15      200.37     19.56 o
   5  11   7      207.83      245.83     24.51 o
   6  11   7      122.02       86.94     15.36 o
   7  11   7       29.87       31.83     19.16 o
   8  11   7        0.49      -21.02     21.02 o
   9  11   7       15.02       16.44     30.55 o
  -9  12   7       78.87       86.57     30.96 o
  -8  12   7       73.51       59.37     29.33 o
  -7  12   7       52.60       20.17     17.90 o
  -6  12   7       63.19       31.08     21.12 o
  -5  12   7       90.80       66.63     15.42 o
  -4  12   7      201.14      231.47     24.41 o
  -3  12   7       18.58        1.58     12.60 o
  -2  12   7        5.00      -15.93     15.93 o
  -1  12   7      177.70      176.38     23.99 o
   0  12   7       88.38       93.60     15.58 o
   1  12   7       44.53       -1.40     14.14 o
   2  12   7       81.38       89.25     24.45 o
   3  12   7      128.10      139.35     20.40 o
   4  12   7        2.11      -13.91     13.91 o
   5  12   7       72.32       69.16     15.42 o
   6  12   7      158.29      188.95     21.81 o
   7  12   7       11.32      -10.91     22.51 o
   8  12   7       21.82       10.84     31.02 o
  -8  13   7      195.74      240.46     35.70 o
  -7  13   7        2.33      -20.20     20.20 o
  -6  13   7      142.09      110.87     31.65 o
  -5  13   7       35.08        5.16     18.15 o
  -4  13   7      310.43      296.89     29.43 o
  -3  13   7       42.27       18.71     17.68 o
  -2  13   7        3.43      -15.57     15.57 o
  -1  13   7       22.67       -2.57     14.16 o
   0  13   7       49.04       37.78     15.45 o
   1  13   7       93.78       72.88     18.38 o
   2  13   7       70.99       65.48     18.92 o
   3  13   7       25.53        0.06     19.32 o
   4  13   7       63.52       37.63     21.26 o
   5  13   7       16.63       24.75     22.62 o
   6  13   7      143.85      194.60     31.46 o
   7  13   7       53.78        1.80     27.81 o
  -7  14   7       95.49       91.80     45.97 o
  -6  14   7       97.04       53.07     30.34 o
  -5  14   7       35.53      -21.96     21.96 o
  -4  14   7       98.19       90.73     21.29 o
  -3  14   7       25.38      -16.39     16.39 o
  -2  14   7        0.81      -20.47     20.47 o
  -1  14   7       26.70      -20.24     20.24 o
   0  14   7        0.99      -16.69     16.69 o
   1  14   7      162.96      212.52     37.82 o
   2  14   7        4.52        1.47     19.24 o
   3  14   7        5.58       -4.30     20.95 o
   4  14   7       23.30       -4.31     23.11 o
   5  14   7        0.46      -23.16     23.16 o
   6  14   7       33.17       25.47     32.65 o
  -6  15   7       28.61      -25.25     52.10 o
  -5  15   7        0.60      -30.89     30.89 o
  -4  15   7        0.68      -28.01     28.01 o
  -3  15   7       82.51       33.51     23.26 o
  -2  15   7       90.84       50.15     23.97 o
  -1  15   7       33.48      -22.25     22.25 o
   0  15   7       15.03      -22.66     22.66 o
   1  15   7        5.56      -24.07     24.07 o
   2  15   7        0.92      -16.75     19.19 o
   3  15   7        8.04       -7.30     24.38 o
   4  15   7       42.48       15.05     24.63 o
   5  15   7       70.72       84.11     48.84 o
  -4  16   7        7.17      -73.80     73.80 o
  -3  16   7       34.42      -29.98     29.98 o
  -2  16   7        7.55      -30.98     30.98 o
  -1  16   7       55.10       -6.73     24.67 o
   0  16   7       92.66       34.76     25.84 o
   1  16   7       68.48        8.79     25.38 o
   2  16   7       85.79       63.08     28.27 o
   3  16   7        4.30      -46.13     46.13 o
 -12   0   8      105.88      113.47     49.59 o
 -10   0   8      228.40      229.17     22.84 o
  -8   0   8        9.67       -9.47     14.87 o
  -6   0   8     2142.46     2347.59    117.75 o
  -4   0   8     2039.22     2049.94     92.86 o
  -2   0   8       66.04       62.00      8.30 o
   0   0   8      768.29      750.55     43.96 o
   2   0   8     7741.16     7488.41    395.06 o
   4   0   8      210.13      202.82     25.42 o
   6   0   8     1400.70     1396.66     98.94 o
   8   0   8      122.70      108.65     18.01 o
  10   0   8      103.91      103.43     21.49 o
  12   0   8        4.92      -34.27     34.27 o
 -12   1   8        8.78       11.54     27.32 o
 -11   1   8        8.09      -13.44     15.76 o
 -10   1   8      257.83      279.27     24.95 o
  -9   1   8      364.47      332.91     19.34 o
  -8   1   8       33.16        2.84     10.13 o
  -7   1   8     1147.84     1213.44     47.57 o
  -6   1   8     1139.70     1251.04     48.70 o
  -5   1   8        4.02       -2.23      4.68 o
  -4   1   8      428.30      422.20     24.50 o
  -3   1   8      155.38      153.32      9.15 o
  -2   1   8     2859.05     3081.97    102.87 o
  -1   1   8     2197.37     2288.42     79.82 o
   0   1   8      739.73      901.86     39.06 o
   1   1   8      851.31      823.47     34.92 o
   2   1   8     1544.06     1533.41     69.59 o
   3   1   8     2196.44     2197.97    112.19 o
   4   1   8        9.54        8.17      5.59 o
   5   1   8      184.97      159.35     16.42 o
   6   1   8     1342.63     1308.93     67.89 o
   7   1   8      194.76      175.95     13.33 o
   8   1   8       94.01       64.09     11.17 o
   9   1   8      200.80      180.46     17.99 o
  10   1   8      187.45      192.26     21.39 o
  11   1   8       14.99        0.55     17.82 o
  12   1   8       12.66       31.75     20.25 o
 -12   2   8      136.65      144.91     21.06 o
 -11   2   8      173.46      179.68     18.41 o
 -10   2   8      125.78       86.15     14.56 o
  -9   2   8        7.40       -2.29     11.05 o
  -8   2   8        7.98        7.64     10.06 o
  -7   2   8       66.39       55.53      9.95 o
  -6   2   8        8.50       -1.51      6.59 o
  -5   2   8      126.11      112.11      6.38 o
  -4   2   8      976.74     1015.16     38.65 o
  -3   2   8     1000.51     1030.60     35.98 o
  -2   2   8      102.97       53.54      5.23 o
  -1   2   8      267.61      271.48     12.20 o
   0   2   8      709.42      801.69     39.13 o
   1   2   8      833.37     1029.23     41.85 o
   2   2   8        5.43        2.96      3.62 o
   3   2   8      913.47      920.24     41.67 o
   4   2   8     1818.61     1813.15     77.03 o
   5   2   8     1007.70      997.59     48.91 o
   6   2   8       81.36       64.70      8.56 o
   7   2   8      126.34      122.32     10.16 o
   8   2   8        0.42       14.56     11.23 o
   9   2   8       54.94       74.85     14.40 o
  10   2   8        0.28       -7.42     16.73 o
  11   2   8       41.90       75.50     18.17 o
  12   2   8      100.35      136.41     31.90 o
 -12   3   8       46.66       61.71     33.29 o
 -11   3   8       18.49      -22.07     22.07 o
 -10   3   8      127.14      122.46     15.92 o
  -9   3   8        1.59        0.98     11.29 o
  -8   3   8     1452.33     1746.60     69.25 o
  -7   3   8      347.82      333.03     16.63 o
  -6   3   8      216.56      179.24      8.94 o
  -5   3   8      417.12      407.21     20.24 o
  -4   3   8        0.18       -0.26      5.19 o
  -3   3   8        9.96        6.91      4.57 o
  -2   3   8      114.76       97.77      6.19 o
  -1   3   8        4.34       -0.29      3.28 o
   0   3   8     7145.57     7447.99    319.84 o
   1   3   8       50.87       71.95      6.64 o
   2   3   8      683.16      669.90     31.51 o
   3   3   8        1.09        8.93      4.47 o
   4   3   8       16.63       33.67      6.18 o
   5   3   8      994.37      986.43     41.73 o
   6   3   8       28.97       24.07      7.77 o
   7   3   8       22.10       15.90      8.16 o
   8   3   8      629.81      647.56     36.26 o
   9   3   8       25.78       19.34     15.11 o
  10   3   8       50.47       71.59     15.80 o
  11   3   8       32.52       22.10     18.91 o
  12   3   8        1.19       -9.92     32.86 o
 -12   4   8       11.47       11.37     22.69 o
 -11   4   8      177.49      198.65     25.07 o
 -10   4   8       34.67       29.09     18.18 o
  -9   4   8       89.35       85.67     12.04 o
  -8   4   8      207.77      182.21     12.35 o
  -7   4   8      733.12      801.29     34.07 o
  -6   4   8       14.27       -4.67      6.67 o
  -5   4   8      794.15      806.68     31.29 o
  -4   4   8      732.41      727.41     34.85 o
  -3   4   8      490.94      521.28     23.46 o
  -2   4   8      108.66       98.95      8.23 o
  -1   4   8     1758.08     1859.91     70.28 o
   0   4   8      163.90      168.89      9.86 o
   1   4   8      197.94      188.20     13.70 o
   2   4   8      386.31      419.31     21.88 o
   3   4   8      705.17      767.86     32.74 o
   4   4   8     1275.61     1347.07     52.04 o
   5   4   8      406.41      428.29     19.25 o
   6   4   8       25.34       18.43      7.92 o
   7   4   8      860.08      915.84     42.49 o
   8   4   8       82.26       78.28     15.61 o
   9   4   8       33.80       16.40     16.00 o
  10   4   8        0.04      -19.07     19.35 o
  11   4   8        3.69       30.95     21.87 o
 -12   5   8       33.97       62.08     25.97 o
 -11   5   8       24.30       15.27     21.74 o
 -10   5   8       52.23       -1.77     20.78 o
  -9   5   8      252.95      285.71     30.36 o
  -8   5   8      342.26      335.90     28.95 o
  -7   5   8      668.72      731.26     31.25 o
  -6   5   8        7.28       -6.99      6.99 o
  -5   5   8      481.06      492.91     20.55 o
  -4   5   8       33.91       18.43      5.99 o
  -3   5   8      291.50      273.52     19.18 o
  -2   5   8     1422.62     1583.49     69.87 o
  -1   5   8      474.60      438.01     25.02 o
   0   5   8      535.16      676.20     28.90 o
   1   5   8       66.25       63.22      6.82 o
   2   5   8      703.07      754.94     32.89 o
   3   5   8      837.01      810.39     32.74 o
   4   5   8      189.26      186.50     10.94 o
   5   5   8       93.34       91.23      7.83 o
   6   5   8       72.22       63.14     10.57 o
   7   5   8      255.61      231.85     16.15 o
   8   5   8       10.85        8.97     12.13 o
   9   5   8       55.49       39.96     19.91 o
  10   5   8      100.36       87.48     19.26 o
  11   5   8       70.76       97.18     26.11 o
 -12   6   8       40.53       22.50     33.51 o
 -11   6   8       76.28       93.20     24.28 o
 -10   6   8      118.71      115.85     18.31 o
  -9   6   8        7.14      -13.56     13.56 o
  -8   6   8      131.89      103.55     14.51 o
  -7   6   8      333.15      303.08     26.08 o
  -6   6   8      237.94      216.74     13.13 o
  -5   6   8      256.93      220.55     16.13 o
  -4   6   8     1891.71     2142.83     81.66 o
  -3   6   8      340.23      326.04     17.64 o
  -2   6   8      106.55       96.27      7.65 o
  -1   6   8     1395.93     1476.73     59.86 o
   0   6   8      399.11      384.61     21.13 o
   1   6   8     1000.74     1146.15     49.08 o
   2   6   8      759.33      818.77     35.85 o
   3   6   8       90.49       79.68      7.44 o
   4   6   8      217.15      210.42     14.02 o
   5   6   8      603.42      622.14     27.59 o
   6   6   8     1025.55     1074.38     48.34 o
   7   6   8      216.22      203.15     17.73 o
   8   6   8       26.29       18.57     16.41 o
   9   6   8       28.38       18.65     21.85 o
  10   6   8        1.63       -1.84     18.15 o
  11   6   8       15.84        4.30     28.97 o
 -11   7   8       62.12       40.34     29.54 o
 -10   7   8      131.36      134.80     23.68 o
  -9   7   8       51.27       -0.24     16.03 o
  -8   7   8       23.18        6.93     12.71 o
  -7   7   8      663.53      693.28     37.26 o
  -6   7   8       91.35       85.23     10.90 o
  -5   7   8        7.01       -2.32      9.45 o
  -4   7   8      326.81      300.77     19.28 o
  -3   7   8       47.31       32.92      8.12 o
  -2   7   8       49.69       53.64      6.53 o
  -1   7   8     1378.69     1515.61     65.09 o
   0   7   8        6.77       -0.90      5.03 o
   1   7   8     1872.29     2029.95     78.64 o
   2   7   8      531.74      571.45     26.54 o
   3   7   8      121.41      102.00      8.98 o
   4   7   8      143.45      138.36     16.01 o
   5   7   8      115.81      112.45     13.16 o
   6   7   8      111.50       81.76     12.30 o
   7   7   8       43.90       22.58     13.53 o
   8   7   8       38.04       19.19     19.61 o
   9   7   8      316.95      316.08     28.07 o
  10   7   8       72.06       87.05     26.27 o
  11   7   8        5.94       13.24     35.07 o
 -11   8   8       52.62       16.33     23.72 o
 -10   8   8      119.06       78.96     26.88 o
  -9   8   8       90.45       56.21     21.18 o
  -8   8   8       34.10       -0.65     14.59 o
  -7   8   8        1.24       -8.04     14.25 o
  -6   8   8      168.52      146.49     14.49 o
  -5   8   8      867.56      909.61     39.76 o
  -4   8   8      512.34      505.78     33.17 o
  -3   8   8     1119.44     1229.10     50.97 o
  -2   8   8     1701.25     2045.74     81.96 o
  -1   8   8       24.99       13.23      7.67 o
   0   8   8       57.13       42.63      7.28 o
   1   8   8      442.89      444.67     25.91 o
   2   8   8      190.57      185.63     12.91 o
   3   8   8      128.50      119.98     11.66 o
   4   8   8       89.68      111.46     11.50 o
   5   8   8      470.46      506.37     50.21 o
   6   8   8        6.57       13.47     11.61 o
   7   8   8       10.29      -11.65     15.82 o
   8   8   8       51.03       67.31     21.07 o
   9   8   8       75.59       85.01     25.60 o
  10   8   8        0.51       20.15     22.03 o
 -10   9   8       14.19      -19.92     23.51 o
  -9   9   8       54.84       32.65     23.02 o
  -8   9   8       76.60       93.98     19.56 o
  -7   9   8       22.60       -9.36     13.87 o
  -6   9   8      189.08      182.34     18.33 o
  -5   9   8      103.46       70.00     15.09 o
  -4   9   8        5.78       -8.86      8.86 o
  -3   9   8      160.90      130.68     12.96 o
  -2   9   8       96.46       74.74     11.43 o
  -1   9   8      361.30      337.21     21.15 o
   0   9   8      311.52      274.37     22.13 o
   1   9   8        4.39       -4.88     11.20 o
   2   9   8      179.39      173.29     14.18 o
   3   9   8      311.87      351.89     25.48 o
   4   9   8      254.54      253.54     21.09 o
   5   9   8       17.52       14.90     13.32 o
   6   9   8       88.12       86.99     14.48 o
   7   9   8       17.41       18.48     14.70 o
   8   9   8      143.36      134.62     25.66 o
   9   9   8        2.17      -14.03     22.83 o
  10   9   8      103.94       88.08     33.77 o
 -10  10   8        2.16      -25.93     25.93 o
  -9  10   8       77.93       52.93     20.79 o
  -8  10   8        0.25      -25.10     25.10 o
  -7  10   8        5.52      -13.81     13.81 o
  -6  10   8        6.61      -13.60     13.60 o
  -5  10   8      472.34      478.40     26.80 o
  -4  10   8       76.54       56.62     11.06 o
  -3  10   8       33.77       19.55     12.42 o
  -2  10   8       87.07       41.17     12.37 o
  -1  10   8      884.34     1054.24     58.62 o
   0  10   8       25.76        7.31     11.99 o
   1  10   8       27.31        3.46     13.23 o
   2  10   8       81.28       79.18     11.94 o
   3  10   8      167.00      153.84     16.36 o
   4  10   8        0.26        6.49     13.39 o
   5  10   8      102.84       76.53     15.94 o
   6  10   8       30.45       -1.09     14.30 o
   7  10   8      240.88      293.29     29.10 o
   8  10   8       29.01       49.31     27.41 o
   9  10   8      111.94       90.66     24.24 o
  -9  11   8      172.85      261.73     32.93 o
  -8  11   8      204.48      206.62     28.32 o
  -7  11   8       43.49       -9.85     16.87 o
  -6  11   8       10.86      -10.63     14.49 o
  -5  11   8       51.82       30.77     14.45 o
  -4  11   8       27.26        6.43     10.77 o
  -3  11   8        8.96      -11.56     11.56 o
  -2  11   8        1.00      -13.21     13.21 o
  -1  11   8      279.21      242.96     20.51 o
   0  11   8       67.86       71.93     13.73 o
   1  11   8       31.52       17.03     17.04 o
   2  11   8      192.42      207.58     22.74 o
   3  11   8      263.24      247.16     28.82 o
   4  11   8        0.42       -9.67     15.65 o
   5  11   8       77.44       79.72     14.85 o
   6  11   8      144.59      156.59     20.76 o
   7  11   8       52.60       86.19     23.32 o
   8  11   8      185.42      232.18     32.58 o
   9  11   8       36.24        9.32     37.40 o
  -8  12   8       60.76       59.38     24.18 o
  -7  12   8       33.47      -19.09     19.09 o
  -6  12   8       34.22        4.49     15.63 o
  -5  12   8        4.80      -14.89     14.89 o
  -4  12   8      321.25      329.89     32.48 o
  -3  12   8      110.39      117.35     25.37 o
  -2  12   8      111.02       66.07     15.42 o
  -1  12   8       15.87       -4.70     14.64 o
   0  12   8      165.87      147.57     23.55 o
   1  12   8       39.52       17.68     19.62 o
   2  12   8        0.38      -17.53     18.25 o
   3  12   8       44.85       32.34     17.98 o
   4  12   8        5.28      -20.80     20.80 o
   5  12   8       43.10       44.22     23.49 o
   6  12   8      162.63      177.55     23.82 o
   7  12   8        1.61      -23.13     23.13 o
   8  12   8       11.24       48.80     31.36 o
  -8  13   8        4.37      -27.16     35.82 o
  -7  13   8      297.82      366.58     52.22 o
  -6  13   8       10.05      -18.23     18.23 o
  -5  13   8        0.39      -16.96     16.96 o
  -4  13   8       19.91       -8.45     20.79 o
  -3  13   8       35.96       10.46     26.67 o
  -2  13   8       82.63       71.69     23.84 o
  -1  13   8       71.11       25.56     20.08 o
   0  13   8       13.33      -16.83     16.83 o
   1  13   8      115.28       93.23     19.51 o
   2  13   8       51.54       47.08     22.51 o
   3  13   8       40.51       12.97     20.85 o
   4  13   8       34.09       14.60     21.05 o
   5  13   8       32.26       18.14     23.31 o
   6  13   8        6.26       40.26     31.60 o
   7  13   8       81.33       84.21    100.66 o
  -6  14   8        4.04      -23.00     23.00 o
  -5  14   8       19.03      -28.65     28.65 o
  -4  14   8       23.97      -22.59     24.14 o
  -3  14   8       85.87       49.91     23.92 o
  -2  14   8       52.50        7.27     30.99 o
  -1  14   8        4.19      -16.75     16.75 o
   0  14   8       20.55       -3.61     20.66 o
   1  14   8       24.27       -0.57     16.82 o
   2  14   8       90.78      114.08     25.37 o
   3  14   8       38.93        5.28     23.89 o
   4  14   8       16.83       16.41     24.46 o
   5  14   8        3.03       -8.19     31.30 o
   6  14   8       17.92      106.90     41.78 o
  -5  15   8       47.62      -23.23     33.63 o
  -4  15   8        3.69      -30.80     30.80 o
  -3  15   8       37.10      -24.15     24.18 o
  -2  15   8       51.98      -32.80     32.80 o
  -1  15   8       44.44      -11.89     30.02 o
   0  15   8        0.98      -21.01     24.88 o
   1  15   8        0.93      -20.22     20.22 o
   2  15   8       56.11       43.89     25.38 o
   3  15   8        0.26       -9.20     21.39 o
   4  15   8        8.07        7.48     59.69 o
  -3  16   8       23.09        0.00     77.06 o
  -2  16   8        2.30      -72.72     72.72 o
  -1  16   8       17.06      -34.51     34.51 o
   0  16   8        0.02      -26.93     26.93 o
   1  16   8       32.94      -30.22     30.22 o
   2  16   8        3.98      -30.93     37.99 o
 -11   0   9       80.65      146.64     31.88 o
  -9   0   9      437.49      412.47     32.56 o
  -7   0   9     1043.89     1259.38     74.64 o
  -5   0   9       70.40       57.86      8.89 o
  -3   0   9      394.01      367.94     44.33 o
  -1   0   9     3746.44     4343.90    213.24 o
   1   0   9      463.86      444.99     29.67 o
   3   0   9       66.57       63.66      6.25 o
   5   0   9     2379.79     2538.14    176.53 o
   7   0   9     1530.91     1643.71     98.25 o
   9   0   9      155.11      163.92     21.66 o
  11   0   9       54.54      108.14     31.52 o
 -12   1   9       78.84       64.12     27.27 o
 -11   1   9       86.92       76.32     22.33 o
 -10   1   9       60.76       70.78     14.56 o
  -9   1   9       48.38       27.00     12.45 o
  -8   1   9       11.51        0.51     11.15 o
  -7   1   9      311.59      272.98     22.05 o
  -6   1   9      543.62      574.33     28.64 o
  -5   1   9      730.13      808.70     34.09 o
  -4   1   9     2702.78     2953.74    106.96 o
  -3   1   9      134.32      122.60      9.29 o
  -2   1   9     1487.08     1586.71     59.89 o
  -1   1   9      124.98      112.05      9.54 o
   0   1   9      152.57      129.11      8.72 o
   1   1   9        7.37        5.55      4.94 o
   2   1   9      123.93      126.65      7.86 o
   3   1   9      356.07      347.46     28.43 o
   4   1   9     1985.83     2003.36    122.81 o
   5   1   9      590.60      637.13     34.80 o
   6   1   9      447.39      422.40     28.96 o
   7   1   9        8.42        6.79      8.78 o
   8   1   9      133.81      134.41     13.51 o
   9   1   9       39.96       29.37     15.11 o
  10   1   9       63.98       63.93     15.72 o
  11   1   9       22.23       18.03     21.91 o
 -12   2   9       18.91      -11.92     37.60 o
 -11   2   9       73.12       68.30     28.33 o
 -10   2   9      349.44      349.47     33.81 o
  -9   2   9      207.67      229.83     16.57 o
  -8   2   9       17.34        6.84     10.90 o
  -7   2   9      299.40      256.32     17.96 o
  -6   2   9     1587.48     1731.95     65.13 o
  -5   2   9      444.20      368.68     26.67 o
  -4   2   9      161.56      143.80      9.15 o
  -3   2   9      571.13      649.02     26.48 o
  -2   2   9      988.68      988.12     36.55 o
  -1   2   9        8.57        3.81      2.49 o
   0   2   9      732.89      702.98     32.54 o
   1   2   9      658.98      654.66     29.42 o
   2   2   9      408.75      374.41     19.44 o
   3   2   9       27.55       21.16      6.99 o
   4   2   9      594.43      620.67     36.51 o
   5   2   9      706.40      751.67     38.55 o
   6   2   9      525.52      507.30     27.10 o
   7   2   9        5.24        6.62      9.32 o
   8   2   9      198.88      175.08     14.58 o
   9   2   9      282.64      307.32     23.34 o
  10   2   9      171.44      180.65     19.66 o
  11   2   9       59.19       63.76     19.49 o
 -12   3   9       48.01       37.64     39.07 o
 -11   3   9       34.47      -17.71     18.73 o
 -10   3   9       42.62       18.48     19.38 o
  -9   3   9      607.81      563.20     38.74 o
  -8   3   9       16.41       24.54     11.08 o
  -7   3   9     2314.67     2619.91    101.51 o
  -6   3   9      367.98      326.85     18.01 o
  -5   3   9      233.51      228.31     14.15 o
  -4   3   9       11.70        6.15      5.98 o
  -3   3   9     1187.50     1282.44     50.65 o
  -2   3   9       64.43       54.91      5.76 o
  -1   3   9     1398.79     1495.16     55.15 o
   0   3   9        3.80       -4.59      5.28 o
   1   3   9      452.02      437.92     21.64 o
   2   3   9       33.20       45.03      6.01 o
   3   3   9      952.87     1002.22     42.64 o
   4   3   9      103.61       96.91      9.99 o
   5   3   9      818.40      906.84     42.84 o
   6   3   9       29.38       13.90      9.48 o
   7   3   9      247.32      240.14     18.36 o
   8   3   9       21.99       42.06     12.51 o
   9   3   9       46.79       32.85     15.42 o
  10   3   9       16.59       14.59     18.16 o
  11   3   9        7.53       26.93     20.24 o
 -12   4   9        1.25       17.69     42.13 o
 -11   4   9       24.40       46.78     24.85 o
 -10   4   9       73.20       58.23     28.61 o
  -9   4   9        0.91      -14.63     14.63 o
  -8   4   9     1484.13     1845.60     79.41 o
  -7   4   9       27.39       23.36     10.72 o
  -6   4   9       74.99       65.42     10.13 o
  -5   4   9      107.58       87.55     10.45 o
  -4   4   9       27.87       25.84      8.48 o
  -3   4   9      238.19      236.47     14.61 o
  -2   4   9       19.78       25.63      4.74 o
  -1   4   9       29.04       29.36      4.53 o
   0   4   9     3289.73     3626.78    141.30 o
   1   4   9      129.64      112.40      7.07 o
   2   4   9     1628.69     1796.11     79.90 o
   3   4   9      201.66      181.57     12.26 o
   4   4   9      557.33      569.59     28.85 o
   5   4   9        1.67        3.40      5.90 o
   6   4   9      213.97      205.63     13.91 o
   7   4   9       75.91       62.65     10.79 o
   8   4   9      209.32      248.04     21.13 o
   9   4   9      131.64      107.15     18.86 o
  10   4   9       32.05       45.23     18.14 o
  11   4   9        4.14        2.56     19.44 o
 -12   5   9       81.38      140.01     78.69 o
 -11   5   9      123.14      162.99     31.91 o
 -10   5   9        1.23      -17.49     17.49 o
  -9   5   9       23.43       -4.61     17.64 o
  -8   5   9        3.60       -9.27     11.72 o
  -7   5   9       54.92       45.34     12.32 o
  -6   5   9        3.84       -9.27     10.48 o
  -5   5   9     1262.94     1429.33     64.94 o
  -4   5   9     1513.70     1767.83     78.42 o
  -3   5   9     1276.77     1392.46     67.66 o
  -2   5   9       26.03       18.12      7.79 o
  -1   5   9        1.84        1.65      2.70 o
   0   5   9       13.85        6.52      5.01 o
   1   5   9        0.86       -5.38      5.38 o
   2   5   9      295.28      299.79     17.18 o
   3   5   9      737.00      842.32     39.64 o
   4   5   9      746.36      754.60     37.14 o
   5   5   9       40.93       31.14      9.28 o
   6   5   9       12.53        7.34     10.47 o
   7   5   9        5.84        9.19     11.34 o
   8   5   9      194.30      181.53     18.60 o
   9   5   9        0.76       -8.63     18.91 o
  10   5   9       34.14        7.43     19.67 o
  11   5   9      104.09      115.35     30.40 o
 -11   6   9       19.07        5.68     22.69 o
 -10   6   9       21.90        3.25     16.64 o
  -9   6   9       82.32       63.43     18.43 o
  -8   6   9       66.33       51.52     12.73 o
  -7   6   9      400.22      407.43     32.43 o
  -6   6   9     1020.64     1174.82     51.86 o
  -5   6   9      230.30      217.20     16.40 o
  -4   6   9       97.54       94.29      8.44 o
  -3   6   9       97.21       77.39     11.76 o
  -2   6   9      608.25      632.54     31.76 o
  -1   6   9     1147.14     1298.26     53.24 o
   0   6   9        8.50       -1.95      5.20 o
   1   6   9      844.08      910.10     42.75 o
   2   6   9      172.02      181.23     10.79 o
   3   6   9       14.84        1.79      7.83 o
   4   6   9       14.24        0.30      8.27 o
   5   6   9       28.66       23.61     10.63 o
   6   6   9       25.42       12.96     10.40 o
   7   6   9      722.58      740.71     41.29 o
   8   6   9       60.69       55.04     21.01 o
   9   6   9       25.44       39.93     19.79 o
  10   6   9       46.28       37.18     22.97 o
  11   6   9       78.27       97.71     66.75 o
 -11   7   9        3.29      -15.44     27.87 o
 -10   7   9       70.31       67.79     26.71 o
  -9   7   9       90.96       72.83     20.54 o
  -8   7   9       15.51      -12.93     12.93 o
  -7   7   9      219.14      183.36     18.04 o
  -6   7   9      176.97      188.59     14.68 o
  -5   7   9      204.11      217.07     16.99 o
  -4   7   9       37.83       26.39      8.63 o
  -3   7   9       10.41       -1.59      8.19 o
  -2   7   9     2347.96     2709.00    122.74 o
  -1   7   9      128.35      125.12      9.23 o
   0   7   9      232.69      239.55     15.53 o
   1   7   9      488.23      537.73     25.80 o
   2   7   9      205.16      219.57     14.95 o
   3   7   9       38.72       19.11      9.83 o
   4   7   9       66.34       59.51      9.73 o
   5   7   9       33.62        6.49     11.20 o
   6   7   9      993.36     1119.36     54.95 o
   7   7   9        0.45      -12.91     12.91 o
   8   7   9       20.39        9.27     18.53 o
   9   7   9       20.95       42.74     24.44 o
  10   7   9       16.59       39.70     21.58 o
 -10   8   9      146.60      160.69     40.28 o
  -9   8   9      191.69      213.21     21.69 o
  -8   8   9        1.28      -15.25     15.25 o
  -7   8   9       90.05       97.61     16.41 o
  -6   8   9       53.11       36.72     14.49 o
  -5   8   9       40.26       28.74     12.60 o
  -4   8   9      536.23      495.42     25.79 o
  -3   8   9       94.64       75.43     11.08 o
  -2   8   9      300.08      279.45     20.89 o
  -1   8   9      137.39      150.76     16.75 o
   0   8   9       38.79       35.93      9.97 o
   1   8   9     1172.43     1386.46     80.26 o
   2   8   9      914.41     1016.06     52.61 o
   3   8   9      581.43      672.25     39.00 o
   4   8   9      265.50      263.25     21.43 o
   5   8   9      186.02      165.70     18.07 o
   6   8   9        4.54        1.41     12.20 o
   7   8   9        3.07        4.07     15.78 o
   8   8   9        1.27      -15.01     22.62 o
   9   8   9       55.64       70.22     22.17 o
  10   8   9       22.20       13.59    111.24 o
 -10   9   9       42.44      -12.45     25.99 o
  -9   9   9        0.06      -19.19     19.19 o
  -8   9   9        5.67      -22.56     22.56 o
  -7   9   9        4.20      -13.29     13.29 o
  -6   9   9       43.90       34.27     13.51 o
  -5   9   9      150.04      120.16     14.93 o
  -4   9   9      196.64      229.64     21.57 o
  -3   9   9      751.64      921.14     50.00 o
  -2   9   9       20.74        4.64      9.67 o
  -1   9   9      102.49       93.50     18.52 o
   0   9   9      848.46      951.81     58.22 o
   1   9   9       11.21       15.06     14.96 o
   2   9   9       14.15        4.75     10.51 o
   3   9   9      190.81      208.87     17.93 o
   4   9   9      775.86     1004.97     58.28 o
   5   9   9       25.91       56.40     15.63 o
   6   9   9       85.31       78.49     13.92 o
   7   9   9       86.02      101.83     23.26 o
   8   9   9        1.68       -0.04     25.15 o
   9   9   9        5.17       31.86     25.58 o
  -9  10   9        0.18      -21.53     21.53 o
  -8  10   9      264.29      297.47     25.68 o
  -7  10   9        1.66      -13.94     13.94 o
  -6  10   9        7.90       -9.86     14.17 o
  -5  10   9        0.23      -14.23     14.23 o
  -4  10   9       10.29      -14.52     14.52 o
  -3  10   9        1.15      -13.42     13.42 o
  -2  10   9       45.77       24.16     12.32 o
  -1  10   9       67.83       30.08     12.53 o
   0  10   9     1404.65     1769.10    115.33 o
   1  10   9        0.73       -8.74     14.66 o
   2  10   9      357.29      334.38     40.71 o
   3  10   9       11.55       20.23     17.82 o
   4  10   9      115.63      152.60     18.53 o
   5  10   9       24.47        0.57     15.71 o
   6  10   9       24.22       52.95     25.94 o
   7  10   9       38.61       33.09     23.21 o
   8  10   9      140.12      183.76     37.28 o
   9  10   9        1.57       14.28     85.47 o
  -9  11   9       61.72       32.67     28.97 o
  -8  11   9      106.02       82.58     22.75 o
  -7  11   9       11.13      -16.04     16.04 o
  -6  11   9       30.19       -5.10     15.89 o
  -5  11   9        9.63      -14.91     14.91 o
  -4  11   9       77.04       56.15     15.48 o
  -3  11   9       36.06       24.61     16.99 o
  -2  11   9       21.95       -1.95     13.52 o
  -1  11   9        6.44       -3.57     13.30 o
   0  11   9       55.24       39.42     15.12 o
   1  11   9       30.86       31.32     17.46 o
   2  11   9        1.66       -1.44     18.52 o
   3  11   9       66.38       87.11     20.72 o
   4  11   9       46.64        9.25     19.29 o
   5  11   9       70.62       62.09     24.20 o
   6  11   9       94.09       96.02     24.77 o
   7  11   9       10.72       21.69     31.25 o
   8  11   9      128.30      192.75     28.87 o
  -8  12   9        3.18      -22.95     22.95 o
  -7  12   9        6.92      -18.76     18.76 o
  -6  12   9       63.34       47.60     16.43 o
  -5  12   9        1.65      -16.88     16.88 o
  -4  12   9        1.32      -17.32     17.32 o
  -3  12   9      142.69      144.61     20.84 o
  -2  12   9      127.51      119.71     20.89 o
  -1  12   9        2.15      -14.13     14.13 o
   0  12   9        1.76      -11.85     15.73 o
   1  12   9      477.31      533.64     68.22 o
   2  12   9      122.68      149.11     23.58 o
   3  12   9      254.33      290.45     39.83 o
   4  12   9       76.56      102.94     25.06 o
   5  12   9       19.16       -6.02     24.75 o
   6  12   9        9.58      -14.21     26.76 o
   7  12   9        0.54       -7.35     31.66 o
  -7  13   9        0.38      -25.84     25.84 o
  -6  13   9      220.69      244.54     32.65 o
  -5  13   9       45.86      -19.74     25.31 o
  -4  13   9       12.31      -31.02     31.02 o
  -3  13   9       39.64       36.75     21.94 o
  -2  13   9       33.91       42.11     17.85 o
  -1  13   9        9.71      -15.13     19.56 o
   0  13   9        5.99      -16.85     16.85 o
   1  13   9       68.50       48.51     28.29 o
   2  13   9       10.25       25.67     21.80 o
   3  13   9        2.36       -0.31     21.62 o
   4  13   9       13.74        6.38     23.60 o
   5  13   9        2.51        6.65     22.67 o
   6  13   9      103.45      201.88     42.47 o
  -6  14   9       11.87      -31.52     32.64 o
  -5  14   9        0.23      -32.72     32.72 o
  -4  14   9        7.05      -25.14     25.14 o
  -3  14   9       15.32      -33.84     33.84 o
  -2  14   9       48.43       -0.11     21.29 o
  -1  14   9      133.47      131.90     24.00 o
   0  14   9        1.11      -19.57     19.57 o
   1  14   9        1.33      -24.69     24.69 o
   2  14   9       14.92       30.94     33.21 o
   3  14   9        0.25      -22.40     22.40 o
   4  14   9       43.95       32.63     28.90 o
   5  14   9       22.08       66.20     54.27 o
  -4  15   9       32.01      -37.06     57.90 o
  -3  15   9       46.55      -14.13     36.81 o
  -2  15   9        0.16      -24.51     24.51 o
  -1  15   9        0.42      -30.52     30.52 o
   0  15   9        5.46      -29.62     29.62 o
   1  15   9       60.68       40.64     26.55 o
   2  15   9        5.70      -23.23     23.23 o
   3  15   9       67.72       71.09    108.53 o
 -12   0  10      100.02       92.52    170.67 o
 -10   0  10        4.72      -21.63     21.63 o
  -8   0  10      271.07      265.53     23.62 o
  -6   0  10      495.36      524.17     39.72 o
  -4   0  10     1140.70     1260.17    100.29 o
  -2   0  10     5719.18     6352.25    350.76 o
   0   0  10     1556.26     1614.83     91.60 o
   2   0  10      281.02      246.83     21.38 o
   4   0  10      105.49       81.61     19.82 o
   6   0  10        5.51       -6.11     15.31 o
   8   0  10       60.97       30.48     20.12 o
  10   0  10       19.31       33.64     31.99 o
 -12   1  10        0.89      -37.83     78.67 o
 -11   1  10       34.24       28.42     19.29 o
 -10   1  10       21.67      -13.01     21.08 o
  -9   1  10      378.37      393.20     35.10 o
  -8   1  10       22.87        1.17     12.04 o
  -7   1  10       53.29       48.65     11.83 o
  -6   1  10      920.76      995.07     45.78 o
  -5   1  10        1.25       -2.70      6.74 o
  -4   1  10      651.17      736.97     36.14 o
  -3   1  10       55.41       67.23      7.31 o
  -2   1  10      299.62      299.84     15.65 o
  -1   1  10     1307.05     1401.39     53.12 o
   0   1  10       40.42       33.25      5.82 o
   1   1  10     1046.63     1171.31     50.45 o
   2   1  10       46.95       34.97      5.36 o
   3   1  10      132.96      114.11     15.78 o
   4   1  10      810.57      827.91     52.30 o
   5   1  10       29.20       24.40      7.64 o
   6   1  10      167.10      137.52     11.34 o
   7   1  10       45.68       42.31      9.12 o
   8   1  10      473.76      439.00     35.03 o
   9   1  10        9.13       16.37     24.12 o
  10   1  10       59.28       10.32     22.44 o
  11   1  10       44.58       15.59     23.11 o
 -12   2  10       39.20        5.61     35.47 o
 -11   2  10        7.14      -34.19     42.59 o
 -10   2  10        3.20      -17.83     30.16 o
  -9   2  10       26.05       16.23     14.45 o
  -8   2  10        1.85       -7.51     13.24 o
  -7   2  10       22.23        4.14     11.24 o
  -6   2  10      315.38      260.49     15.87 o
  -5   2  10      512.47      501.40     33.43 o
  -4   2  10      244.18      256.83     25.50 o
  -3   2  10      105.43      102.64      8.92 o
  -2   2  10      743.35      780.96     31.17 o
  -1   2  10        0.69       -4.35      4.35 o
   0   2  10      975.20     1032.21     46.78 o
   1   2  10      192.86      217.99     13.05 o
   2   2  10     1043.55     1110.49     53.21 o
   3   2  10       73.38       64.56      9.74 o
   4   2  10        3.37        9.11     10.65 o
   5   2  10      631.25      666.04     36.34 o
   6   2  10        9.76        3.21      8.66 o
   7   2  10      524.48      513.61     27.68 o
   8   2  10       99.28      108.42     15.24 o
   9   2  10       80.18       52.91     16.55 o
  10   2  10       14.46      -21.67     24.35 o
  11   2  10       88.16      137.98     26.81 o
 -12   3  10        6.26       56.50     61.79 o
 -11   3  10        4.65      -35.12     44.61 o
 -10   3  10       54.22       48.62     32.39 o
  -9   3  10       39.09        8.01     14.28 o
  -8   3  10      628.31      658.72     42.74 o
  -7   3  10      338.93      322.38     27.44 o
  -6   3  10       31.21       22.75     10.03 o
  -5   3  10      280.20      253.77     17.29 o
  -4   3  10        8.56        4.40      5.97 o
  -3   3  10     1113.97     1291.83     49.48 o
  -2   3  10     1114.03     1301.40     48.82 o
  -1   3  10      222.21      198.67     12.50 o
   0   3  10      154.14      160.04     11.38 o
   1   3  10        0.53       -5.42      5.42 o
   2   3  10      502.99      442.01     34.99 o
   3   3  10      695.09      714.66     34.25 o
   4   3  10      230.98      227.26     15.21 o
   5   3  10       99.96       76.22     10.05 o
   6   3  10      404.92      356.54     21.52 o
   7   3  10       24.57       35.07     15.39 o
   8   3  10       70.79      103.06     16.79 o
   9   3  10       87.73       86.12     17.19 o
  10   3  10       38.42       53.18     18.05 o
  11   3  10       13.63       11.00     38.18 o
 -11   4  10       32.63       11.38     26.20 o
 -10   4  10       10.63      -12.44     22.51 o
  -9   4  10        0.64      -10.30     13.56 o
  -8   4  10        1.00       -9.51     14.15 o
  -7   4  10      604.30      641.78     42.11 o
  -6   4  10        2.79       -1.98     11.61 o
  -5   4  10      493.87      550.14     36.67 o
  -4   4  10      702.03      687.86     39.69 o
  -3   4  10      913.21     1058.33     48.11 o
  -2   4  10      164.16      160.29     12.36 o
  -1   4  10      697.85      756.02     30.44 o
   0   4  10     2001.46     2147.15     80.58 o
   1   4  10       13.70        8.13      5.79 o
   2   4  10     1287.89     1398.84     63.70 o
   3   4  10      293.41      293.96     19.29 o
   4   4  10      172.91      143.56     10.70 o
   5   4  10      767.08      817.98     39.71 o
   6   4  10      176.07      130.14     13.19 o
   7   4  10      180.49      153.04     14.64 o
   8   4  10       73.63       55.42     14.91 o
   9   4  10        1.43       21.07     20.20 o
  10   4  10       40.33       39.35     18.36 o
  11   4  10       17.31       86.28     40.29 o
 -11   5  10       36.96        0.93     44.51 o
 -10   5  10      114.82      116.79     21.43 o
  -9   5  10      103.38       83.13     20.10 o
  -8   5  10        2.38       -6.79     19.22 o
  -7   5  10       87.57       80.51     14.83 o
  -6   5  10        1.51       -8.18     11.95 o
  -5   5  10       74.68       52.18     14.56 o
  -4   5  10       14.88      -10.22     10.22 o
  -3   5  10      147.84      143.97     13.08 o
  -2   5  10       87.34       70.72      9.75 o
  -1   5  10       15.61        9.71      3.64 o
   0   5  10       99.48      105.76      9.33 o
   1   5  10     1799.35     1945.53     76.55 o
   2   5  10      516.55      557.23     32.04 o
   3   5  10       23.90       23.45      8.31 o
   4   5  10      170.93      164.17     13.96 o
   5   5  10      163.80      150.79     12.84 o
   6   5  10       37.91       33.78     11.38 o
   7   5  10       45.53       37.52     13.28 o
   8   5  10      105.00       89.16     18.38 o
   9   5  10      152.19      128.18     23.71 o
  10   5  10        0.43       -3.54     19.84 o
 -11   6  10       16.08        8.74     50.74 o
 -10   6  10       47.45       34.31     22.79 o
  -9   6  10      117.20       91.89     25.42 o
  -8   6  10        4.31       -9.64     13.91 o
  -7   6  10      101.02       71.60     14.60 o
  -6   6  10      192.49      197.99     24.36 o
  -5   6  10      196.94      176.56     15.35 o
  -4   6  10       45.84       36.21     11.87 o
  -3   6  10        8.37        5.32     10.42 o
  -2   6  10      290.24      290.46     23.58 o
  -1   6  10      208.89      210.10     17.22 o
   0   6  10      398.00      388.11     32.48 o
   1   6  10       11.15        6.43      7.60 o
   2   6  10       82.82       68.35     11.36 o
   3   6  10      879.19     1004.18     52.14 o
   4   6  10      537.18      552.72     42.39 o
   5   6  10      276.33      268.93     18.88 o
   6   6  10      478.07      504.01     29.32 o
   7   6  10       57.14       59.51     21.77 o
   8   6  10        0.71       11.35     17.58 o
   9   6  10       12.05       -4.56     18.07 o
  10   6  10        0.49       27.01     21.25 o
 -10   7  10        9.78      -23.69     29.01 o
  -9   7  10      185.70      217.26     33.07 o
  -8   7  10        0.39      -14.39     14.39 o
  -7   7  10      112.75      126.24     18.28 o
  -6   7  10      145.90      128.54     16.77 o
  -5   7  10      439.92      436.42     33.11 o
  -4   7  10       63.17       48.29     13.99 o
  -3   7  10       82.96       55.99     13.27 o
  -2   7  10      310.54      308.99     22.36 o
  -1   7  10     2023.86     2319.24    106.20 o
   0   7  10       21.64       22.16      9.62 o
   1   7  10      241.22      230.83     20.99 o
   2   7  10      362.19      329.98     22.96 o
   3   7  10       35.34       33.60     13.64 o
   4   7  10       18.57        6.02     13.04 o
   5   7  10        6.62      -12.31     14.26 o
   6   7  10       11.39        1.93     15.55 o
   7   7  10      278.04      278.24     25.06 o
   8   7  10       11.15       -0.63     18.42 o
   9   7  10       32.54       15.95     25.93 o
  10   7  10        0.79       11.60     86.55 o
 -10   8  10        2.59      -27.64     31.20 o
  -9   8  10       35.84       -6.82     17.61 o
  -8   8  10        4.39      -11.98     16.12 o
  -7   8  10        1.29      -14.50     14.50 o
  -6   8  10      146.36      141.16     17.69 o
  -5   8  10      804.99      849.54     52.79 o
  -4   8  10      396.89      411.75     27.16 o
  -3   8  10       64.15       53.63     14.72 o
  -2   8  10       17.08        3.13     13.59 o
  -1   8  10       50.91       61.47     11.22 o
   0   8  10        0.03        7.16     11.35 o
   1   8  10       61.45       47.14     15.87 o
   2   8  10        3.01        9.37     10.36 o
   3   8  10      517.35      533.57     43.80 o
   4   8  10       38.90       38.54     15.53 o
   5   8  10       47.63       47.03     15.77 o
   6   8  10       99.19      106.18     17.39 o
   7   8  10       71.85       69.98     22.39 o
   8   8  10        4.89        1.86     20.66 o
   9   8  10        0.42       -4.18     24.66 o
 -10   9  10       38.65       37.44     68.92 o
  -9   9  10        0.33      -20.48     20.48 o
  -8   9  10       90.43       74.30     17.39 o
  -7   9  10       88.96       61.08     15.66 o
  -6   9  10       38.03       17.06     15.24 o
  -5   9  10        6.29       -8.29     15.04 o
  -4   9  10        7.93      -14.91     14.91 o
  -3   9  10       76.61       40.31     13.29 o
  -2   9  10      126.64       75.29     17.45 o
  -1   9  10      378.41      309.00     38.45 o
   0   9  10      341.77      315.02     26.75 o
   1   9  10      525.88      598.11     78.33 o
   2   9  10       47.50       10.83     14.77 o
   3   9  10       72.53       46.32     18.06 o
   4   9  10        3.15      -15.13     15.13 o
   5   9  10       15.57       27.33     16.16 o
   6   9  10        4.04      -17.03     17.03 o
   7   9  10       68.06       73.94     22.22 o
   8   9  10      133.52      142.30     25.15 o
   9   9  10       34.17       66.23     93.34 o
  -9  10  10       26.84      -29.20     33.53 o
  -8  10  10        8.87       -9.21     17.76 o
  -7  10  10       86.05       84.44     17.96 o
  -6  10  10        1.58      -14.67     14.67 o
  -5  10  10        5.46      -17.93     17.93 o
  -4  10  10        4.85      -14.10     14.10 o
  -3  10  10       39.21       27.15     16.84 o
  -2  10  10       16.58       -7.13     13.92 o
  -1  10  10        0.64       -9.22     14.97 o
   0  10  10       43.76       28.24     18.57 o
   1  10  10      459.55      435.46     31.17 o
   2  10  10        2.22       -5.77     19.98 o
   3  10  10       92.62       58.70     21.21 o
   4  10  10       41.76        0.58     19.15 o
   5  10  10      459.43      523.24     47.23 o
   6  10  10       18.39       23.67     20.14 o
   7  10  10        6.08       -6.56     30.94 o
   8  10  10        3.70       41.29     24.44 o
  -8  11  10      171.89      187.60     28.56 o
  -7  11  10       42.50        2.83     17.99 o
  -6  11  10       10.47      -19.25     20.02 o
  -5  11  10       45.52       -2.31     17.58 o
  -4  11  10        4.79      -15.40     15.40 o
  -3  11  10      273.85      247.09     31.38 o
  -2  11  10       57.17       11.81     17.68 o
  -1  11  10       39.89        7.39     22.79 o
   0  11  10       69.50       67.23     18.59 o
   1  11  10      275.95      260.37     23.72 o
   2  11  10       18.61       -2.70     21.02 o
   3  11  10       12.90      -15.38     19.19 o
   4  11  10       94.42       63.59     20.02 o
   5  11  10       19.20       -9.57     20.82 o
   6  11  10      140.83      201.85     45.53 o
   7  11  10       75.29       96.35     32.93 o
  -7  12  10       18.68      -27.87     27.87 o
  -6  12  10      201.83      169.18     27.91 o
  -5  12  10       22.72       -2.26     19.60 o
  -4  12  10      149.42       74.88     22.41 o
  -3  12  10       17.58      -19.94     19.94 o
  -2  12  10       39.92       39.27     17.35 o
  -1  12  10        0.26      -17.65     17.65 o
   0  12  10       25.09        7.85     16.96 o
   1  12  10        3.64      -10.09     19.97 o
   2  12  10      101.75       91.59     22.51 o
   3  12  10       10.59        3.96     20.69 o
   4  12  10       98.97       58.72     24.48 o
   5  12  10        0.36      -21.74     21.74 o
   6  12  10       14.69       40.21     28.56 o
  -6  13  10       74.13        2.21     31.02 o
  -5  13  10        4.70      -23.23     23.23 o
  -4  13  10       10.07      -24.38     24.38 o
  -3  13  10        2.45      -18.14     18.14 o
  -2  13  10        3.65      -19.66     19.66 o
  -1  13  10       68.64       33.34     22.79 o
   0  13  10        0.16      -18.56     23.75 o
   1  13  10       19.17      -24.05     24.05 o
   2  13  10       52.45       27.03     22.80 o
   3  13  10       27.98       13.75     22.25 o
   4  13  10       28.84      -20.31     23.41 o
   5  13  10        6.59       -3.28     34.02 o
  -5  14  10       13.29      -34.46     34.46 o
  -4  14  10       25.39      -16.39     23.64 o
  -3  14  10        9.17      -23.26     23.26 o
  -2  14  10       46.73       17.49     24.07 o
  -1  14  10       27.57      -24.04     26.40 o
   0  14  10      163.05      156.68     24.05 o
   1  14  10        7.43      -22.18     22.65 o
   2  14  10       27.89      -30.70     30.70 o
   3  14  10       30.61      -21.40     21.40 o
   4  14  10       13.39      -31.15     33.66 o
  -2  15  10       18.46       -5.48     36.63 o
  -1  15  10        6.38      -18.24     34.69 o
   0  15  10       14.75      -33.10     33.10 o
   1  15  10        2.12      -17.07     40.48 o
   2  15  10       58.16       19.91     35.92 o
 -11   0  11       63.34       39.44    134.04 o
  -9   0  11      316.95      388.29     56.57 o
  -7   0  11        3.52      -15.89     15.89 o
  -5   0  11      163.23      144.32     25.83 o
  -3   0  11        5.27       -1.32     14.72 o
  -1   0  11     5399.99     6028.63    332.92 o
   1   0  11      181.51      165.33     12.93 o
   3   0  11     2928.15     3047.42    191.75 o
   5   0  11       50.25       43.57     16.69 o
   7   0  11      383.88      315.39     35.36 o
   9   0  11        1.89       21.62     33.92 o
 -11   1  11        2.22       -7.76     51.97 o
 -10   1  11       23.59       18.97     27.78 o
  -9   1  11        8.33        8.18     17.62 o
  -8   1  11       79.26       45.67     13.90 o
  -7   1  11       45.06       19.20     11.66 o
  -6   1  11      216.59      203.22     16.51 o
  -5   1  11        5.34        6.50     11.93 o
  -4   1  11     1292.87     1472.46     74.99 o
  -3   1  11      488.54      430.39     35.07 o
  -2   1  11      118.07       97.65      8.94 o
  -1   1  11      217.90      220.77     14.66 o
   0   1  11      102.59       93.42      7.31 o
   1   1  11      577.26      614.24     27.18 o
   2   1  11     1153.34     1234.86     53.19 o
   3   1  11      759.95      773.94     42.68 o
   4   1  11      520.65      476.57     44.15 o
   5   1  11      151.33      126.10     13.56 o
   6   1  11        7.50        7.36      6.94 o
   7   1  11      706.57      703.78     41.82 o
   8   1  11       42.31       44.54     18.19 o
   9   1  11       70.16       84.90     18.27 o
  10   1  11       71.33       88.07     22.92 o
 -11   2  11        8.71      -41.14     41.14 o
 -10   2  11       78.20       54.11     30.78 o
  -9   2  11        1.41       -9.32     14.21 o
  -8   2  11      121.44      114.31     22.22 o
  -7   2  11      292.99      272.75     19.18 o
  -6   2  11      375.91      317.08     24.40 o
  -5   2  11      344.57      314.11     24.32 o
  -4   2  11      776.94      892.25     48.55 o
  -3   2  11      140.58      136.25     10.55 o
  -2   2  11      560.41      651.24     29.99 o
  -1   2  11       55.11       43.34      6.81 o
   0   2  11      872.41      931.91     41.49 o
   1   2  11     2441.30     2671.24    111.61 o
   2   2  11       11.51       14.18      5.71 o
   3   2  11       96.52       87.74     11.77 o
   4   2  11      487.79      424.85     29.02 o
   5   2  11      155.54      147.41     12.84 o
   6   2  11        4.07        1.02      8.99 o
   7   2  11      184.98      198.66     15.83 o
   8   2  11      172.42      162.62     26.94 o
   9   2  11       23.85       12.57     22.64 o
  10   2  11       34.93       -0.31     23.19 o
 -11   3  11       75.06       25.18     42.35 o
 -10   3  11        0.03      -17.84     17.84 o
  -9   3  11       47.35       27.00     18.73 o
  -8   3  11       83.16       79.88     16.63 o
  -7   3  11      222.51      259.79     30.96 o
  -6   3  11       69.14       50.52     13.38 o
  -5   3  11       81.19       71.87     13.19 o
  -4   3  11      238.18      215.58     17.76 o
  -3   3  11      903.21     1024.59     45.99 o
  -2   3  11      189.54      180.67     11.74 o
  -1   3  11      244.02      258.48     13.01 o
   0   3  11      397.42      399.35     20.46 o
   1   3  11      367.58      339.81     23.74 o
   2   3  11      627.00      627.79     35.53 o
   3   3  11      102.96       94.72      7.11 o
   4   3  11      182.77      179.32     13.86 o
   5   3  11      804.73      911.24     43.74 o
   6   3  11       81.14       86.72     11.51 o
   7   3  11      146.84      153.64     14.90 o
   8   3  11       40.82       45.55     12.61 o
   9   3  11       48.56       66.77     20.87 o
  10   3  11        1.45       -0.29     25.47 o
 -11   4  11       39.27       36.89     39.23 o
 -10   4  11      184.61      174.17     37.66 o
  -9   4  11        2.88      -14.62     14.93 o
  -8   4  11      188.62      193.30     20.11 o
  -7   4  11      427.69      418.51     37.87 o
  -6   4  11        6.81      -11.56     12.11 o
  -5   4  11      227.29      214.59     15.03 o
  -4   4  11       22.62        4.82      9.86 o
  -3   4  11       30.85       32.38      9.68 o
  -2   4  11     2062.95     2378.59    112.84 o
  -1   4  11      281.80      280.24     20.12 o
   0   4  11      407.11      418.74     28.56 o
   1   4  11      228.96      205.75     15.99 o
   2   4  11       10.78       18.30      7.83 o
   3   4  11        8.97       -1.99      5.69 o
   4   4  11       87.66       63.75     11.00 o
   5   4  11      176.31      187.09     13.60 o
   6   4  11      341.96      349.28     22.11 o
   7   4  11       76.66       67.82     13.35 o
   8   4  11       34.02       29.41     15.32 o
   9   4  11        0.53       19.52     24.64 o
  10   4  11       36.25       18.28     24.51 o
 -11   5  11        3.97      -23.23     41.70 o
 -10   5  11        8.28      -25.15     25.15 o
  -9   5  11        1.77      -14.70     25.48 o
  -8   5  11        0.53       -8.15     15.41 o
  -7   5  11       50.93       53.09     15.19 o
  -6   5  11      567.62      561.78     45.78 o
  -5   5  11     1136.07     1412.75     63.26 o
  -4   5  11        2.68       -8.15     11.17 o
  -3   5  11      481.53      503.84     37.08 o
  -2   5  11      776.27      770.72     40.93 o
  -1   5  11        9.16       -0.53      6.51 o
   0   5  11      639.23      691.77     31.33 o
   1   5  11       70.06       71.96     12.43 o
   2   5  11      641.10      741.39     48.12 o
   3   5  11      115.03      111.90     13.49 o
   4   5  11      173.15      166.22     14.38 o
   5   5  11       99.92       85.68     12.71 o
   6   5  11      116.65      131.32     14.37 o
   7   5  11      156.33      143.66     17.63 o
   8   5  11        1.57       -2.45     18.02 o
   9   5  11      129.65      123.15     23.98 o
  10   5  11       11.84       12.95     27.47 o
 -10   6  11       11.30      -20.85     20.85 o
  -9   6  11      187.16      206.64     40.60 o
  -8   6  11       53.84       27.56     15.14 o
  -7   6  11       64.21       46.06     14.56 o
  -6   6  11        0.60      -12.03     12.03 o
  -5   6  11       92.26       82.29     14.45 o
  -4   6  11      752.51      873.39     45.84 o
  -3   6  11      169.20      174.22     20.26 o
  -2   6  11       70.38       66.96     12.14 o
  -1   6  11      229.61      228.21     22.08 o
   0   6  11      391.18      431.22     31.44 o
   1   6  11       27.36       21.03     10.46 o
   2   6  11       30.64       15.40     11.60 o
   3   6  11        9.87       11.40     11.32 o
   4   6  11      175.20      176.42     14.75 o
   5   6  11      392.12      383.92     23.51 o
   6   6  11       43.05       48.82     14.71 o
   7   6  11       54.75       65.51     19.04 o
   8   6  11      165.04      179.45     23.61 o
   9   6  11       80.73       83.55     21.58 o
 -10   7  11       38.56       -4.46     45.99 o
  -9   7  11       12.39        3.31     20.38 o
  -8   7  11      262.29      248.46     32.96 o
  -7   7  11        2.32      -14.19     14.19 o
  -6   7  11        3.97      -19.93     19.93 o
  -5   7  11        5.39       -3.68     11.53 o
  -4   7  11      316.49      335.88     23.45 o
  -3   7  11      449.60      414.43     31.39 o
  -2   7  11      253.50      259.13     22.90 o
  -1   7  11       66.10       54.62     12.04 o
   0   7  11      776.34      945.11     54.05 o
   1   7  11       34.76       15.43     14.30 o
   2   7  11       93.43       80.75     13.42 o
   3   7  11        4.74      -14.60     15.45 o
   4   7  11      348.13      397.57     31.13 o
   5   7  11       60.28       61.72     16.53 o
   6   7  11      127.35      123.94     18.06 o
   7   7  11       18.88       34.25     18.26 o
   8   7  11        4.79       10.32     24.59 o
   9   7  11       11.15       40.76     37.20 o
  -9   8  11        2.00      -28.95     28.95 o
  -8   8  11        1.02      -20.54     20.54 o
  -7   8  11       18.09      -15.37     19.24 o
  -6   8  11        5.45      -16.99     18.02 o
  -5   8  11       25.29       -0.05     14.92 o
  -4   8  11       10.20      -10.70     13.82 o
  -3   8  11       59.85       48.23     17.79 o
  -2   8  11      193.66      181.49     20.81 o
  -1   8  11      462.11      478.14     44.30 o
   0   8  11      714.34      812.87     44.35 o
   1   8  11       30.17       32.04     16.91 o
   2   8  11        1.38       -4.82     13.53 o
   3   8  11       44.59       54.95     19.56 o
   4   8  11       11.44        6.21     14.95 o
   5   8  11        0.54        4.17     15.55 o
   6   8  11      146.51      163.90     19.14 o
   7   8  11        2.30        0.35     21.61 o
   8   8  11      119.03      105.79     23.53 o
   9   8  11       44.74      100.47    106.90 o
  -9   9  11        4.99      -46.60     46.60 o
  -8   9  11        1.06      -26.83     26.83 o
  -7   9  11        2.15      -22.99     22.99 o
  -6   9  11      210.09      183.05     39.48 o
  -5   9  11      566.61      574.92     55.65 o
  -4   9  11      120.99      130.39     17.88 o
  -3   9  11        7.25      -16.87     16.87 o
  -2   9  11      113.05       89.19     18.40 o
  -1   9  11       35.67       43.05     16.24 o
   0   9  11       73.35       46.24     16.20 o
   1   9  11       15.25      -16.96     16.96 o
   2   9  11      451.18      483.51     37.71 o
   3   9  11      278.39      267.47     27.55 o
   4   9  11      137.14      102.14     19.52 o
   5   9  11        2.19       -6.06     18.29 o
   6   9  11       19.76       21.34     22.16 o
   7   9  11       12.46       13.28     29.14 o
   8   9  11        4.90       31.00     25.15 o
  -8  10  11       91.20       47.55     35.67 o
  -7  10  11        2.14      -17.02     17.02 o
  -6  10  11       26.87      -19.83     19.83 o
  -5  10  11        7.41      -18.48     18.48 o
  -4  10  11        0.27      -15.03     15.03 o
  -3  10  11        2.15      -15.96     17.89 o
  -2  10  11      147.69      152.51     20.77 o
  -1  10  11       69.44       36.06     16.98 o
   0  10  11       25.48       -0.35     17.99 o
   1  10  11       61.37       33.42     18.57 o
   2  10  11       50.70       45.02     22.40 o
   3  10  11        2.27      -10.62     17.77 o
   4  10  11        6.07      -15.24     19.52 o
   5  10  11        0.35       16.76     25.22 o
   6  10  11      649.38      774.55     60.02 o
   7  10  11        1.52      -25.56     25.56 o
  -7  11  11       52.73        7.14     24.83 o
  -6  11  11       60.97       13.37     18.86 o
  -5  11  11        1.05      -19.29     19.29 o
  -4  11  11       24.51      -19.18     19.18 o
  -3  11  11       11.47      -16.63     16.63 o
  -2  11  11       45.37       25.46     15.97 o
  -1  11  11       34.24        2.96     17.31 o
   0  11  11       92.53       74.94     21.85 o
   1  11  11        7.90      -21.00     21.00 o
   2  11  11        3.95      -20.47     20.47 o
   3  11  11       80.27       61.46     22.12 o
   4  11  11       47.62       25.37     22.15 o
   5  11  11       93.07       87.35     45.66 o
   6  11  11       93.65       54.65     30.75 o
   7  11  11        2.20      -51.01     51.01 o
  -7  12  11       22.85       16.28     81.94 o
  -6  12  11       86.71       80.49     22.50 o
  -5  12  11        0.10      -20.06     20.06 o
  -4  12  11        8.91      -20.43     20.43 o
  -3  12  11        6.40      -20.88     20.88 o
  -2  12  11       22.60       11.16     19.59 o
  -1  12  11        5.22      -16.24     16.24 o
   0  12  11       39.75       34.27     22.59 o
   1  12  11      120.28      144.18     23.38 o
   2  12  11       21.08       -2.42     24.34 o
   3  12  11        0.07      -23.72     23.72 o
   4  12  11        0.20      -23.95     30.70 o
   5  12  11        2.73      -25.85     25.85 o
   6  12  11        2.77      -55.83     65.66 o
  -5  13  11       28.11      -23.43     23.43 o
  -4  13  11       49.69       -5.43     29.09 o
  -3  13  11        0.48      -20.74     20.74 o
  -2  13  11       52.68       13.75     21.98 o
  -1  13  11       70.27       33.46     25.04 o
   0  13  11        8.53      -24.20     24.20 o
   1  13  11       37.45       28.25     22.86 o
   2  13  11       32.57       25.43     23.50 o
   3  13  11       10.56      -20.90     20.90 o
   4  13  11       24.63       -6.75     26.67 o
   5  13  11       45.05      107.99     58.61 o
  -3  14  11        1.37      -34.47     34.47 o
  -2  14  11        0.17      -31.64     31.64 o
  -1  14  11       52.30       14.13     23.87 o
   0  14  11        0.67      -35.95     35.95 o
   1  14  11       10.42      -24.16     24.16 o
   2  14  11        9.64       -6.57     32.76 o
   3  14  11        8.47      -44.29     67.56 o
 -10   0  12        4.54       20.08     63.22 o
  -8   0  12       42.07       25.34     18.19 o
  -6   0  12       17.53       19.46     28.63 o
  -4   0  12     3164.23     3755.33    282.93 o
  -2   0  12       76.54       63.19     17.97 o
   0   0  12      459.98      456.18     53.26 o
   2   0  12        8.09       13.93     10.07 o
   4   0  12      147.14      105.09     22.26 o
   6   0  12        9.55       13.30     16.16 o
   8   0  12      389.68      476.54     49.64 o
  10   0  12      190.62      164.39     30.80 o
 -11   1  12       66.15       85.12     53.89 o
 -10   1  12        2.50      -33.18     33.18 o
  -9   1  12       90.12       85.21     24.00 o
  -8   1  12       73.68       57.17     19.99 o
  -7   1  12       38.63       21.00     22.64 o
  -6   1  12        5.75      -13.96     13.96 o
  -5   1  12       51.20       31.93     13.79 o
  -4   1  12      269.30      237.85     29.59 o
  -3   1  12       65.58       52.67     16.02 o
  -2   1  12      373.53      301.89     22.51 o
  -1   1  12      466.27      439.27     27.84 o
   0   1  12      621.83      712.30     36.76 o
   1   1  12        7.25        8.35      7.82 o
   2   1  12       58.12       52.97      8.40 o
   3   1  12       48.85       42.08     10.32 o
   4   1  12      252.21      183.58     14.86 o
   5   1  12       64.21       55.46     12.95 o
   6   1  12        2.63      -10.34     10.34 o
   7   1  12       52.48       73.29     14.31 o
   8   1  12      222.28      242.98     22.11 o
   9   1  12      111.41      105.73     20.88 o
  10   1  12       10.43       38.70     22.38 o
 -11   2  12        0.87      -32.41     40.14 o
 -10   2  12        4.29      -22.53     22.53 o
  -9   2  12       13.14      -25.51     25.51 o
  -8   2  12        7.91        6.82     14.61 o
  -7   2  12      466.92      480.14     45.68 o
  -6   2  12      240.58      211.39     20.82 o
  -5   2  12       23.41       11.15     12.57 o
  -4   2  12      265.77      237.97     17.62 o
  -3   2  12      174.98      135.76     12.60 o
  -2   2  12       37.88       19.95      8.98 o
  -1   2  12      122.63       98.57     11.89 o
   0   2  12        7.08       16.03      7.22 o
   1   2  12       26.61       23.61      7.26 o
   2   2  12       75.49       63.72      9.37 o
   3   2  12     1123.52     1253.77     69.68 o
   4   2  12      245.38      201.81     15.61 o
   5   2  12      583.69      578.49     32.94 o
   6   2  12      308.05      280.75     16.98 o
   7   2  12       19.22       -9.74     15.01 o
   8   2  12       48.02       40.80     27.52 o
   9   2  12        5.75       36.39     24.59 o
  10   2  12        0.21       -8.69     22.23 o
 -11   3  12        1.96       21.12     57.82 o
 -10   3  12      259.33      293.87     54.71 o
  -9   3  12       15.60      -11.59     30.27 o
  -8   3  12        2.83        0.34     14.32 o
  -7   3  12       63.47       51.51     16.13 o
  -6   3  12      137.39      100.54     15.42 o
  -5   3  12      402.85      390.75     29.15 o
  -4   3  12        1.27       -9.67      9.67 o
  -3   3  12       27.36       24.33      9.86 o
  -2   3  12      429.74      455.48     38.12 o
  -1   3  12      724.30      782.24     42.34 o
   0   3  12       37.97       26.49      7.50 o
   1   3  12      397.57      354.22     28.74 o
   2   3  12      600.41      591.20     55.05 o
   3   3  12       38.88       49.83     10.77 o
   4   3  12       28.86       15.98      9.60 o
   5   3  12       51.62       31.93      9.73 o
   6   3  12      412.48      404.01     24.03 o
   7   3  12      163.82      164.37     17.60 o
   8   3  12        3.48       12.98     19.20 o
   9   3  12       15.70       -1.96     19.06 o
  10   3  12       60.69       74.69     28.83 o
 -10   4  12       32.93        2.51     32.97 o
  -9   4  12       15.91      -10.92     23.95 o
  -8   4  12       32.71       22.66     21.73 o
  -7   4  12       49.89       63.56     17.49 o
  -6   4  12      580.82      656.78     55.35 o
  -5   4  12      151.21      170.80     17.99 o
  -4   4  12      135.89      102.62     13.05 o
  -3   4  12     1344.79     1554.56     72.83 o
  -2   4  12      129.57      124.69     12.85 o
  -1   4  12       50.23       38.03     10.51 o
   0   4  12      178.69      145.09     13.57 o
   1   4  12      114.43      137.29     13.04 o
   2   4  12       98.30      102.62     10.68 o
   3   4  12       42.12       42.64      8.15 o
   4   4  12       98.32      101.43     13.63 o
   5   4  12       40.02       32.99     11.11 o
   6   4  12       66.18       77.11     13.43 o
   7   4  12        0.23       -5.82     13.90 o
   8   4  12       10.60       -4.58     20.71 o
   9   4  12        0.26        4.75     31.18 o
 -10   5  12        0.72      -29.60     29.60 o
  -9   5  12       22.67       13.18     24.81 o
  -8   5  12       98.71      101.49     25.28 o
  -7   5  12       50.40       60.25     16.67 o
  -6   5  12       46.66       45.61     15.89 o
  -5   5  12       74.87       64.80     12.98 o
  -4   5  12       64.00       21.69     10.99 o
  -3   5  12      152.99      135.15     14.82 o
  -2   5  12       51.96       30.43     11.83 o
  -1   5  12       62.36       51.85     12.79 o
   0   5  12      791.09      942.95     51.72 o
   1   5  12      356.49      352.72     36.52 o
   2   5  12        8.25       10.33      9.38 o
   3   5  12       59.77       42.27      9.75 o
   4   5  12       34.65       31.51     12.41 o
   5   5  12       18.09       -1.51     12.18 o
   6   5  12        2.15      -10.83     13.39 o
   7   5  12      270.23      264.99     24.84 o
   8   5  12      106.09      141.58     25.64 o
   9   5  12       16.69       29.15     27.02 o
 -10   6  12        4.71      -33.37     36.17 o
  -9   6  12       43.83       25.02     26.14 o
  -8   6  12       71.36       61.57     24.89 o
  -7   6  12       30.11        5.74     14.77 o
  -6   6  12       14.64      -16.50     16.50 o
  -5   6  12       40.61       20.07     13.53 o
  -4   6  12       77.27       66.77     14.36 o
  -3   6  12       33.49       30.75     14.30 o
  -2   6  12       24.28       16.61     13.02 o
  -1   6  12      142.10      137.10     16.76 o
   0   6  12        7.10        0.14     10.86 o
   1   6  12      351.33      346.71     23.14 o
   2   6  12      294.86      281.36     27.79 o
   3   6  12       10.23        8.63     11.79 o
   4   6  12      588.71      650.87     53.27 o
   5   6  12       85.94       69.56     13.49 o
   6   6  12        6.14      -14.31     14.69 o
   7   6  12       98.93      105.00     21.25 o
   8   6  12        7.27       -7.25     26.16 o
   9   6  12       35.63       44.12     31.51 o
  -9   7  12       92.88       73.88     42.75 o
  -8   7  12       17.52        0.55     21.93 o
  -7   7  12       15.27      -20.56     20.56 o
  -6   7  12       25.66        3.55     16.90 o
  -5   7  12       30.15       -1.50     15.47 o
  -4   7  12       19.29       -1.47     14.48 o
  -3   7  12      795.58     1004.84     56.15 o
  -2   7  12        1.08       -7.54     12.48 o
  -1   7  12      151.27      133.97     15.80 o
   0   7  12       35.37       12.59     14.84 o
   1   7  12       76.71       81.67     16.52 o
   2   7  12      107.95      103.85     17.62 o
   3   7  12       69.54       64.71     16.09 o
   4   7  12       23.26       24.71     16.74 o
   5   7  12      233.06      272.78     22.51 o
   6   7  12       44.53       41.00     18.37 o
   7   7  12        1.73       18.22     18.31 o
   8   7  12       12.53        5.98     19.31 o
  -9   8  12        1.41      -48.17     48.17 o
  -8   8  12        8.46      -28.88     28.88 o
  -7   8  12       87.05       61.86     23.42 o
  -6   8  12      157.39      198.23     26.92 o
  -5   8  12      123.37       74.36     23.18 o
  -4   8  12        9.46      -15.39     15.39 o
  -3   8  12       62.14       33.96     15.64 o
  -2   8  12      415.68      438.55     33.87 o
  -1   8  12      192.83      168.41     22.92 o
   0   8  12      245.65      252.26     22.89 o
   1   8  12      279.83      260.88     23.09 o
   2   8  12        1.53      -16.63     16.63 o
   3   8  12       16.11       -7.03     20.44 o
   4   8  12        2.49      -18.29     18.29 o
   5   8  12       35.04       28.25     19.64 o
   6   8  12       18.12       19.54     22.90 o
   7   8  12       98.30      109.56     27.88 o
   8   8  12        4.94       16.05     20.93 o
  -8   9  12        8.57      -37.06     37.06 o
  -7   9  12       55.42       51.42     25.89 o
  -6   9  12        1.39      -19.26     19.26 o
  -5   9  12        5.35      -17.45     17.45 o
  -4   9  12      220.15      209.05     37.51 o
  -3   9  12        6.21      -15.42     15.42 o
  -2   9  12       38.05       -0.05     19.15 o
  -1   9  12       89.57      100.12     18.42 o
   0   9  12       92.69       95.04     17.26 o
   1   9  12       26.64        2.27     17.51 o
   2   9  12       89.08       64.90     21.96 o
   3   9  12       65.46       50.54     20.64 o
   4   9  12        5.25      -12.68     19.32 o
   5   9  12      146.51      112.38     24.36 o
   6   9  12       64.94       59.19     24.82 o
   7   9  12       45.49       61.33     26.95 o
  -8  10  12        6.19      -86.03     89.00 o
  -7  10  12        0.73      -25.36     25.36 o
  -6  10  12        1.73      -26.21     26.21 o
  -5  10  12        9.95      -16.92     21.83 o
  -4  10  12       35.55        2.88     17.84 o
  -3  10  12       24.25      -13.16     17.68 o
  -2  10  12       32.65      -11.00     18.44 o
  -1  10  12      167.82      155.83     23.27 o
   0  10  12      167.97      115.48     20.08 o
   1  10  12       96.75       56.22     21.88 o
   2  10  12       21.62      -14.18     25.40 o
   3  10  12      449.56      554.88     47.07 o
   4  10  12        9.91      -18.84     19.57 o
   5  10  12       88.21       48.41     30.23 o
   6  10  12        0.55        9.93     32.27 o
   7  10  12       38.29      -24.33     35.99 o
  -7  11  12       36.62      -38.75     47.63 o
  -6  11  12        3.43      -20.37     20.37 o
  -5  11  12       19.39      -20.39     20.39 o
  -4  11  12        1.30      -20.23     20.23 o
  -3  11  12        4.27      -19.76     19.76 o
  -2  11  12       91.12       43.91     21.49 o
  -1  11  12       65.28       19.06     19.31 o
   0  11  12       75.56       57.82     20.70 o
   1  11  12       15.10      -23.31     23.31 o
   2  11  12        4.22      -19.98     19.98 o
   3  11  12       20.79      -17.79     24.12 o
   4  11  12        0.11      -33.13     37.52 o
   5  11  12      155.90      150.53     24.80 o
   6  11  12       17.71      -30.31     30.31 o
  -6  12  12       99.10      156.83     52.64 o
  -5  12  12        1.28      -19.72     19.72 o
  -4  12  12       27.13      -20.73     20.73 o
  -3  12  12       14.87      -19.89     19.89 o
  -2  12  12        1.68      -19.30     19.30 o
  -1  12  12       41.31        6.72     22.00 o
   0  12  12        0.49      -19.37     19.37 o
   1  12  12       83.37       65.27     24.58 o
   2  12  12        3.31      -20.51     22.09 o
   3  12  12       37.97        9.83     31.25 o
   4  12  12        2.42      -20.32     32.43 o
   5  12  12       20.43       23.53     39.18 o
  -4  13  12        0.01      -34.53     34.53 o
  -3  13  12       57.86       -4.48     26.06 o
  -2  13  12       13.36      -26.68     26.68 o
  -1  13  12        0.97      -27.36     29.98 o
   0  13  12       21.49       13.08     21.08 o
   1  13  12       80.51       61.76     30.70 o
   2  13  12       14.68      -26.14     26.14 o
   3  13  12       15.29       -9.21     22.59 o
  -1  14  12        4.32      -34.46     34.46 o
   0  14  12        3.07       19.09     36.19 o
  -9   0  13       36.66       51.43     42.75 o
  -7   0  13       64.11       88.82     32.96 o
  -5   0  13        2.48       13.60     24.63 o
  -3   0  13      522.50      555.00     82.72 o
  -1   0  13       26.28       25.23     19.36 o
   1   0  13      201.08      231.05     25.42 o
   3   0  13      133.25      134.82     16.36 o
   5   0  13      373.07      331.75     41.48 o
   7   0  13      164.36      155.77     20.44 o
   9   0  13      139.57      166.15     47.48 o
 -10   1  13       30.51       62.03     78.17 o
  -9   1  13        9.78       17.22     20.75 o
  -8   1  13       43.51       42.39     18.44 o
  -7   1  13       73.29      100.35     18.87 o
  -6   1  13      178.17      191.97     26.84 o
  -5   1  13        0.83        8.75     15.33 o
  -4   1  13      148.15      170.29     19.70 o
  -3   1  13        0.57       -4.37     12.07 o
  -2   1  13       12.29       -7.72     14.13 o
  -1   1  13        0.91        2.30     12.34 o
   0   1  13        5.82        6.88      9.97 o
   1   1  13      382.02      357.74     27.86 o
   2   1  13       59.85       75.91      8.94 o
   3   1  13       68.28       61.26     10.28 o
   4   1  13       30.66        2.16     13.04 o
   5   1  13      266.98      248.06     18.16 o
   6   1  13        0.37       -3.32     12.91 o
   7   1  13       60.61       47.37     15.65 o
   8   1  13        0.39      -18.87     18.87 o
   9   1  13        1.19       -6.70     21.07 o
 -10   2  13        2.34       -7.02     25.36 o
  -9   2  13      105.51      106.43     22.20 o
  -8   2  13       44.50       16.34     20.05 o
  -7   2  13        5.56       14.20     16.20 o
  -6   2  13       48.47       76.23     16.35 o
  -5   2  13       27.43       20.38     13.75 o
  -4   2  13      261.63      252.66     28.81 o
  -3   2  13        1.62       -7.56     13.41 o
  -2   2  13      116.45      113.59     14.96 o
  -1   2  13      459.18      464.30     49.60 o
   0   2  13       12.77       15.53      9.82 o
   1   2  13       25.50       22.89      8.29 o
   2   2  13       76.36       61.59      9.85 o
   3   2  13        0.53        0.92     10.68 o
   4   2  13       18.74       13.58      9.70 o
   5   2  13       25.59        5.50     11.16 o
   6   2  13      117.01      114.08     14.06 o
   7   2  13      214.41      216.00     19.59 o
   8   2  13       59.08       80.43     17.17 o
   9   2  13       50.98       16.52     17.74 o
 -10   3  13       25.80       28.06     38.14 o
  -9   3  13       43.46       18.13     18.20 o
  -8   3  13       78.65       47.90     21.51 o
  -7   3  13       10.81       14.46     17.59 o
  -6   3  13       12.57        8.40     18.65 o
  -5   3  13      392.09      412.85     35.82 o
  -4   3  13      142.83      144.37     30.54 o
  -3   3  13       96.59       77.00     15.20 o
  -2   3  13        2.13       -1.00     10.01 o
  -1   3  13      143.01      149.66     14.89 o
   0   3  13       95.99       74.02     10.96 o
   1   3  13        3.29        1.52     10.43 o
   2   3  13       12.77        5.40      9.07 o
   3   3  13      152.15      169.50     13.93 o
   4   3  13       36.04       33.10     10.69 o
   5   3  13        9.10       -0.04      9.35 o
   6   3  13        0.67       -8.43     13.59 o
   7   3  13        8.13       -8.23     14.86 o
   8   3  13       88.02       73.35     22.99 o
   9   3  13        9.48       27.06     25.72 o
 -10   4  13       64.80       18.29     45.38 o
  -9   4  13       45.91       30.31     32.91 o
  -8   4  13       23.08       -0.04     22.41 o
  -7   4  13       18.05      -14.92     16.22 o
  -6   4  13       12.03       16.93     15.87 o
  -5   4  13      130.17      169.24     19.66 o
  -4   4  13       33.17       40.84     14.57 o
  -3   4  13      169.89      172.74     17.95 o
  -2   4  13      231.70      214.41     24.25 o
  -1   4  13      342.53      310.10     28.59 o
   0   4  13        8.83       -1.75     11.43 o
   1   4  13        5.49       -0.10      9.44 o
   2   4  13       27.64       13.76      9.05 o
   3   4  13       20.84        3.76     11.35 o
   4   4  13       14.64       20.14     11.07 o
   5   4  13        0.93      -11.05     11.05 o
   6   4  13       30.27        1.61     15.61 o
   7   4  13       87.60       89.09     20.66 o
   8   4  13       42.06       38.98     24.80 o
   9   4  13       45.19       56.47     27.54 o
  -9   5  13        3.21      -21.20     47.24 o
  -8   5  13       86.62       65.69     21.40 o
  -7   5  13      110.04      101.56     26.18 o
  -6   5  13        1.57       -5.72     17.32 o
  -5   5  13      182.02      206.69     22.92 o
  -4   5  13        9.49        8.44     15.64 o
  -3   5  13        4.08      -13.06     13.06 o
  -2   5  13       59.73       56.99     13.96 o
  -1   5  13       62.30       50.04     13.01 o
   0   5  13        2.17       19.58     11.45 o
   1   5  13      120.33      138.73     14.38 o
   2   5  13      139.30      123.71     12.43 o
   3   5  13       17.01       -1.60     11.76 o
   4   5  13      181.99      149.13     14.70 o
   5   5  13       49.70       49.58     14.38 o
   6   5  13       46.36       50.49     14.43 o
   7   5  13        9.78       25.29     23.37 o
   8   5  13      114.86      144.72     25.99 o
  -9   6  13        1.20      -38.02     38.02 o
  -8   6  13       93.50      108.50     34.34 o
  -7   6  13        8.37       15.54     17.64 o
  -6   6  13       80.94       76.83     19.96 o
  -5   6  13        3.36        5.49     16.72 o
  -4   6  13       24.98       -5.23     20.06 o
  -3   6  13      103.76       74.67     16.68 o
  -2   6  13        2.87      -13.08     13.08 o
  -1   6  13       22.55       27.05     13.00 o
   0   6  13        0.22       25.71     13.50 o
   1   6  13      395.36      390.38     25.68 o
   2   6  13       92.16       79.55     13.76 o
   3   6  13        2.54      -10.92     10.92 o
   4   6  13       17.50       21.88     15.70 o
   5   6  13      175.20      187.96     19.25 o
   6   6  13       39.76       42.45     18.93 o
   7   6  13       12.28       12.46     19.78 o
   8   6  13       15.02       41.03     28.83 o
  -9   7  13        7.27      -41.69     41.69 o
  -8   7  13        0.72      -29.88     29.88 o
  -7   7  13       11.86        4.80     25.52 o
  -6   7  13       23.94       20.99     18.94 o
  -5   7  13       11.14      -25.28     25.28 o
  -4   7  13       48.07       54.74     17.02 o
  -3   7  13        3.15      -16.27     17.92 o
  -2   7  13       43.15       23.30     15.68 o
  -1   7  13       34.63       26.21     13.75 o
   0   7  13        1.62       -9.35     13.94 o
   1   7  13       59.01       59.95     14.22 o
   2   7  13      327.09      316.81     23.06 o
   3   7  13      210.12      234.84     30.97 o
   4   7  13      113.86      105.10     20.69 o
   5   7  13       36.57       22.77     20.36 o
   6   7  13       58.28       50.83     29.06 o
   7   7  13        8.56        6.48     28.27 o
   8   7  13       34.91       76.63     30.87 o
  -8   8  13      102.11       56.07     49.20 o
  -7   8  13       60.33       66.17     36.45 o
  -6   8  13        4.46      -19.83     21.52 o
  -5   8  13       17.83        2.85     20.15 o
  -4   8  13        1.64      -16.65     16.65 o
  -3   8  13        2.20      -16.88     16.88 o
  -2   8  13      161.17      154.25     26.23 o
  -1   8  13      157.97      179.93     19.32 o
   0   8  13       19.50       13.48     16.72 o
   1   8  13       23.34       -0.13     17.18 o
   2   8  13       44.09       42.17     17.49 o
   3   8  13        2.73      -20.13     20.13 o
   4   8  13       86.32       82.47     22.79 o
   5   8  13       18.90      -19.66     22.01 o
   6   8  13       10.48       -5.99     26.24 o
   7   8  13       11.79        4.75     42.75 o
  -7   9  13       28.43       -9.69     19.70 o
  -6   9  13        5.30      -10.78     32.39 o
  -5   9  13       57.67       26.14     28.72 o
  -4   9  13        3.36      -19.37     19.37 o
  -3   9  13       46.73       -9.59     18.11 o
  -2   9  13       77.96       71.89     18.06 o
  -1   9  13       25.60       -0.05     17.59 o
   0   9  13      106.47       94.22     20.19 o
   1   9  13        3.65      -22.09     22.09 o
   2   9  13       72.74       64.71     23.47 o
   3   9  13      150.44      137.75     23.78 o
   4   9  13       33.29       45.16     21.42 o
   5   9  13       41.54       -5.34     21.95 o
   6   9  13      111.12      151.97     31.49 o
   7   9  13        1.29       74.89     57.52 o
  -7  10  13        1.33      -50.20     50.20 o
  -6  10  13        2.26      -22.27     22.27 o
  -5  10  13        1.63      -27.82     27.82 o
  -4  10  13       33.75        3.01     18.18 o
  -3  10  13        0.47      -20.15     20.15 o
  -2  10  13       34.92      -16.43     24.24 o
  -1  10  13       47.15       16.77     19.28 o
   0  10  13        0.51      -14.55     16.13 o
   1  10  13        1.05       -6.91     20.18 o
   2  10  13      194.91      247.12     31.33 o
   3  10  13        1.35      -21.14     21.14 o
   4  10  13      134.21      139.60     32.90 o
   5  10  13       27.20      -11.37     23.23 o
   6  10  13        4.78      -30.44     30.44 o
  -6  11  13       16.86      -43.40    101.21 o
  -5  11  13        0.96      -24.09     24.09 o
  -4  11  13        0.10      -20.83     20.83 o
  -3  11  13        2.15      -22.16     22.16 o
  -2  11  13      132.15       98.34     21.37 o
  -1  11  13        0.65      -20.95     20.95 o
   0  11  13      169.96      156.31     28.53 o
   1  11  13      143.36      146.06     32.12 o
   2  11  13        0.15      -21.61     24.47 o
   3  11  13        5.77      -24.40     24.40 o
   4  11  13        8.90      -42.84     42.84 o
   5  11  13        0.50      -30.71     35.29 o
  -4  12  13        7.75      -63.79     63.79 o
  -3  12  13        7.92      -23.38     23.38 o
  -2  12  13        1.42      -23.10     23.10 o
  -1  12  13        1.96      -24.12     24.12 o
   0  12  13       30.04       31.20     21.58 o
   1  12  13        1.32      -26.20     26.20 o
   2  12  13       47.06       18.60     34.50 o
   3  12  13        5.40      -16.43     24.20 o
  -2  13  13       47.60       -6.99     36.21 o
  -1  13  13        0.96      -23.38     23.38 o
   0  13  13       20.50        5.52     39.08 o
   1  13  13        0.43      -36.70     36.70 o
  -8   0  14       29.06       16.57     31.15 o
  -6   0  14      431.05      510.70    100.04 o
  -4   0  14       43.93       71.09     23.79 o
  -2   0  14      128.45      145.63     29.72 o
   0   0  14       88.54       73.26     18.97 o
   2   0  14      429.69      535.42     69.87 o
   4   0  14       26.82       37.35     19.05 o
   6   0  14        0.29       16.31     19.03 o
   8   0  14        0.37      -28.63     32.04 o
  -9   1  14       14.92       25.01     29.41 o
  -8   1  14        1.96       10.05     34.66 o
  -7   1  14       60.74       73.78     20.64 o
  -6   1  14        4.66       31.18     20.04 o
  -5   1  14       70.31       58.92     17.72 o
  -4   1  14        3.73       19.63     15.49 o
  -3   1  14      214.96      241.36     32.18 o
  -2   1  14      339.41      308.65     26.11 o
  -1   1  14      145.98      168.65     17.68 o
   0   1  14        2.83        7.21     12.87 o
   1   1  14        1.36        7.67     10.04 o
   2   1  14        5.72        7.19      8.05 o
   3   1  14        4.92        5.65      9.47 o
   4   1  14      134.15      124.42     18.01 o
   5   1  14        6.78        0.12     11.56 o
   6   1  14      299.52      290.72     20.69 o
   7   1  14       16.59        5.20     13.60 o
   8   1  14        4.71      -22.39     22.39 o
  -9   2  14        0.40       14.49     27.83 o
  -8   2  14      209.84      298.16     40.85 o
  -7   2  14      117.95      139.32     23.18 o
  -6   2  14        1.41       14.00     18.84 o
  -5   2  14        9.38       -5.96     15.10 o
  -4   2  14      130.09      101.82     16.81 o
  -3   2  14       82.74       70.90     17.00 o
  -2   2  14        0.43       -1.02     13.50 o
  -1   2  14      131.07      155.96     18.77 o
   0   2  14      313.34      306.38     26.82 o
   1   2  14      234.12      215.44     15.51 o
   2   2  14        7.79       -0.59      9.15 o
   3   2  14      123.64       89.56     13.46 o
   4   2  14       47.54       35.08     14.98 o
   5   2  14        1.03        1.04     11.57 o
   6   2  14        0.04       -0.82     14.15 o
   7   2  14       24.66        3.60     16.09 o
   8   2  14       46.73       24.25     18.26 o
  -9   3  14        9.08       34.38     22.88 o
  -8   3  14        5.03        6.11     21.02 o
  -7   3  14       98.52      113.47     22.88 o
  -6   3  14       45.83       49.63     19.64 o
  -5   3  14        0.11      -12.53     17.11 o
  -4   3  14      198.34      240.29     28.18 o
  -3   3  14       38.24       32.22     15.60 o
  -2   3  14       21.54       23.16     14.63 o
  -1   3  14      124.07      123.35     16.63 o
   0   3  14      551.23      544.64     43.06 o
   1   3  14       21.56       26.76      9.89 o
   2   3  14        5.00        8.22      9.67 o
   3   3  14        3.75        8.51     11.41 o
   4   3  14      199.32      200.00     15.91 o
   5   3  14       20.72       19.71     13.31 o
   6   3  14       18.72       18.06     13.54 o
   7   3  14        8.47       -2.86     19.50 o
   8   3  14       98.59       97.28     20.22 o
  -9   4  14       36.06       18.29     33.43 o
  -8   4  14      129.31      125.56     24.97 o
  -7   4  14        1.29        1.75     21.28 o
  -6   4  14       46.33       77.02     20.08 o
  -5   4  14       97.67       94.33     19.61 o
  -4   4  14       11.52       10.27     16.56 o
  -3   4  14       15.07       17.41     15.43 o
  -2   4  14        0.01       -9.68     13.48 o
  -1   4  14       65.06       47.99     14.70 o
   0   4  14        3.77      -11.28     11.81 o
   1   4  14       43.57       73.87     12.99 o
   2   4  14       38.49       24.77     10.21 o
   3   4  14      146.68      168.07     16.24 o
   4   4  14       67.67       56.01     12.06 o
   5   4  14        0.21      -12.89     12.89 o
   6   4  14       27.53       25.26     15.06 o
   7   4  14       35.39       10.09     18.11 o
   8   4  14       38.66       45.97     23.99 o
  -9   5  14      128.93       62.74     33.15 o
  -8   5  14       41.20       30.10     29.28 o
  -7   5  14       20.24       34.53     20.77 o
  -6   5  14       22.21       31.39     17.61 o
  -5   5  14       35.50       26.43     16.07 o
  -4   5  14       12.18        5.16     17.04 o
  -3   5  14       11.47        5.96     17.85 o
  -2   5  14      155.16      163.24     18.85 o
  -1   5  14      102.19      103.91     14.93 o
   0   5  14       14.73       -0.82     12.50 o
   1   5  14       20.60       25.47     12.86 o
   2   5  14       23.72       25.06     12.24 o
   3   5  14       40.41       15.56     14.76 o
   4   5  14        0.66      -12.92     15.28 o
   5   5  14       53.09       44.74     13.24 o
   6   5  14      163.26      197.38     23.01 o
   7   5  14       41.98       60.44     27.48 o
   8   5  14       42.81       60.46     41.51 o
  -8   6  14       15.53       -9.57     28.43 o
  -7   6  14       29.61       36.11     21.59 o
  -6   6  14      153.53      188.63     27.63 o
  -5   6  14        0.19      -18.91     18.91 o
  -4   6  14       12.91       12.30     17.36 o
  -3   6  14       81.74       59.30     18.99 o
  -2   6  14       69.51       68.83     18.14 o
  -1   6  14       54.82       46.65     15.12 o
   0   6  14       52.55       39.88     14.92 o
   1   6  14       94.55       61.58     15.57 o
   2   6  14      110.38      113.08     15.09 o
   3   6  14        1.26       -7.62     16.06 o
   4   6  14       11.00       -8.18     16.63 o
   5   6  14      262.36      294.67     26.16 o
   6   6  14        0.04       -6.58     33.60 o
   7   6  14       34.68       77.08     32.12 o
  -8   7  14        0.03      -27.50     30.00 o
  -7   7  14       32.90        9.70     20.64 o
  -6   7  14        0.50      -21.69     21.69 o
  -5   7  14       69.66       22.77     18.25 o
  -4   7  14       32.17       -2.58     20.55 o
  -3   7  14       37.21       45.26     20.76 o
  -2   7  14        0.23      -15.44     15.44 o
  -1   7  14        9.47      -16.25     16.25 o
   0   7  14        0.03      -13.63     13.63 o
   1   7  14      224.55      242.01     19.89 o
   2   7  14       46.69       66.52     15.41 o
   3   7  14      115.65       96.35     19.64 o
   4   7  14       17.44        1.24     17.83 o
   5   7  14        8.51       -0.92     19.84 o
   6   7  14        1.64        3.28     22.80 o
   7   7  14        4.42       32.56     39.07 o
  -7   8  14       16.03       -6.61     22.42 o
  -6   8  14       13.36       -8.06     24.79 o
  -5   8  14        4.42      -23.06     23.06 o
  -4   8  14       82.47       66.95     24.48 o
  -3   8  14       90.72       78.76     21.89 o
  -2   8  14       15.30      -15.29     15.29 o
  -1   8  14      170.18      197.94     20.79 o
   0   8  14       60.15       53.99     15.92 o
   1   8  14       20.09       -3.12     14.65 o
   2   8  14        4.02        4.17     16.67 o
   3   8  14        2.59      -20.00     20.00 o
   4   8  14        0.40      -27.57     27.57 o
   5   8  14      141.01      124.76     25.48 o
   6   8  14        0.03      -24.42     24.42 o
  -6   9  14        2.14      -19.21     19.21 o
  -5   9  14        4.76      -16.45     22.07 o
  -4   9  14       36.56       12.78     26.13 o
  -3   9  14        0.31      -23.65     23.65 o
  -2   9  14       27.53      -20.91     20.91 o
  -1   9  14       57.21       27.62     23.26 o
   0   9  14        2.80      -17.80     17.80 o
   1   9  14      145.72      122.56     21.37 o
   2   9  14        7.45       -3.59     18.77 o
   3   9  14       22.32       13.70     19.49 o
   4   9  14       25.13      -24.08     24.08 o
   5   9  14        1.44      -24.07     24.07 o
  -5  10  14      125.47      117.66     36.29 o
  -4  10  14        6.25      -23.38     29.25 o
  -3  10  14       26.86       -1.14     27.57 o
  -2  10  14        1.89      -20.59     20.59 o
  -1  10  14        0.27      -24.17     24.17 o
   0  10  14        5.69      -20.69     20.69 o
   1  10  14       46.71       20.57     32.51 o
   2  10  14        0.65      -17.57     21.63 o
   3  10  14      111.25      102.33     41.04 o
   4  10  14        8.48      -22.89     22.89 o
   5  10  14       54.50       65.66     55.35 o
  -4  11  14        4.38      -25.10     45.82 o
  -3  11  14       22.37      -23.65     23.65 o
  -2  11  14        3.24      -23.78     23.78 o
  -1  11  14       63.02       16.05     21.55 o
   0  11  14       65.32       45.13     21.35 o
   1  11  14       35.24       10.60     22.23 o
   2  11  14       11.47      -25.22     25.22 o
   3  11  14        3.25      -22.22     22.22 o
  -2  12  14       19.30      -29.79     29.79 o
  -1  12  14        9.53       19.29     31.26 o
   0  12  14        0.14      -36.48     36.48 o
   1  12  14       25.53      -19.67     29.13 o
  -9   0  15        0.44       17.91     52.10 o
  -7   0  15       43.22       54.54     41.89 o
  -5   0  15       51.30       60.10     25.93 o
  -3   0  15        1.63       -6.44     24.85 o
  -1   0  15      114.42      151.37     24.81 o
   1   0  15       11.15       21.40     17.27 o
   3   0  15      375.37      272.44     37.13 o
   5   0  15       25.78       19.95     18.85 o
   7   0  15       54.94       48.28     25.74 o
  -9   1  15        0.73      -49.17     49.17 o
  -8   1  15        2.68       18.93     19.85 o
  -7   1  15       70.41      100.81     25.10 o
  -6   1  15        4.66       12.60     20.61 o
  -5   1  15       52.70       35.87     19.42 o
  -4   1  15        4.01        4.41     17.63 o
  -3   1  15       29.50       34.65     16.39 o
  -2   1  15       45.45       32.04     15.51 o
  -1   1  15      937.09     1217.99     71.10 o
   0   1  15       20.55       26.16     14.30 o
   1   1  15      183.72      183.53     17.03 o
   2   1  15       85.35       92.08     15.81 o
   3   1  15       18.50        7.66     18.47 o
   4   1  15      174.54      176.03     21.00 o
   5   1  15       19.74       53.84     14.28 o
   6   1  15       16.00        1.50     14.53 o
   7   1  15       24.31        8.78     18.37 o
   8   1  15       34.13       18.38     22.53 o
  -9   2  15       31.35      -34.47     38.11 o
  -8   2  15        0.47        8.15     42.23 o
  -7   2  15       44.61       76.65     22.12 o
  -6   2  15        0.07        6.00     18.60 o
  -5   2  15       33.09       40.42     19.21 o
  -4   2  15        2.13       18.08     15.66 o
  -3   2  15       87.81       80.30     18.16 o
  -2   2  15       42.30       63.77     15.43 o
  -1   2  15        0.34       -1.11     14.90 o
   0   2  15        6.92        3.14     13.99 o
   1   2  15       13.44       14.45     12.94 o
   2   2  15       27.08       27.30     14.80 o
   3   2  15       11.32       18.39     17.16 o
   4   2  15        4.23        4.90     13.27 o
   5   2  15      161.67      175.40     16.13 o
   6   2  15       17.71        0.61     18.73 o
   7   2  15        5.18       -1.02     16.47 o
  -8   3  15       12.56       46.89     28.88 o
  -7   3  15       85.09      128.18     25.26 o
  -6   3  15        9.87        0.11     21.58 o
  -5   3  15       67.95       98.49     21.32 o
  -4   3  15        3.79       13.51     18.63 o
  -3   3  15      134.64      186.17     26.57 o
  -2   3  15        5.07       11.83     14.92 o
  -1   3  15       71.64       69.26     15.79 o
   0   3  15       34.28       20.46     13.95 o
   1   3  15      448.17      484.32     39.23 o
   2   3  15        0.28       14.89     13.28 o
   3   3  15        1.18       -4.78     11.65 o
   4   3  15        0.06      -13.64     13.64 o
   5   3  15        1.04       -5.39     13.42 o
   6   3  15       60.81       59.15     15.63 o
   7   3  15       20.95       17.79     17.56 o
  -8   4  15        5.34       -1.39     35.51 o
  -7   4  15       55.70       61.91     31.35 o
  -6   4  15        9.85       33.40     19.83 o
  -5   4  15       36.01        1.99     19.24 o
  -4   4  15       42.15       31.40     19.25 o
  -3   4  15       31.22       47.35     17.37 o
  -2   4  15        2.18       -5.97     16.82 o
  -1   4  15        8.37       10.40     14.94 o
   0   4  15      135.36      180.10     20.09 o
   1   4  15       24.44       14.92     13.68 o
   2   4  15       27.56       18.95     13.42 o
   3   4  15        0.06      -13.37     13.37 o
   4   4  15       15.16       11.43     17.93 o
   5   4  15       37.48       19.98     14.68 o
   6   4  15        0.34        6.39     16.05 o
   7   4  15       44.93       34.75     21.60 o
  -8   5  15       55.49       43.18     29.19 o
  -7   5  15        0.55       -1.26     21.77 o
  -6   5  15       23.12       26.85     22.95 o
  -5   5  15       45.92       52.93     19.75 o
  -4   5  15       28.49       11.95     18.12 o
  -3   5  15       45.60       38.12     18.82 o
  -2   5  15       12.58       14.05     16.67 o
  -1   5  15       53.98       43.48     16.77 o
   0   5  15       27.14       31.06     15.56 o
   1   5  15       17.53        3.81     15.54 o
   2   5  15        0.46       -7.08     16.17 o
   3   5  15       31.23       44.12     16.07 o
   4   5  15       53.85       57.80     17.28 o
   5   5  15       18.39       36.85     18.81 o
   6   5  15       23.48       18.91     23.55 o
   7   5  15       17.69       17.31     23.74 o
  -7   6  15       26.82       28.54     22.80 o
  -6   6  15        0.05       11.75     23.07 o
  -5   6  15       39.86       43.23     21.32 o
  -4   6  15        7.66       13.80     19.64 o
  -3   6  15       81.64       68.95     17.97 o
  -2   6  15      178.25      183.82     21.83 o
  -1   6  15        2.22        1.08     18.25 o
   0   6  15      218.95      219.99     30.79 o
   1   6  15       35.51       32.71     14.31 o
   2   6  15       44.41       53.68     18.53 o
   3   6  15        2.01        5.84     19.95 o
   4   6  15        7.05      -17.11     17.11 o
   5   6  15        0.88       -7.98     22.16 o
   6   6  15       15.45      -13.72     30.15 o
  -7   7  15        0.66      -11.58     42.25 o
  -6   7  15      163.94      163.49     23.30 o
  -5   7  15       26.74        1.25     22.47 o
  -4   7  15        0.28      -19.89     19.89 o
  -3   7  15      154.56      170.06     33.56 o
  -2   7  15        2.48       13.46     20.51 o
  -1   7  15        5.71       -2.67     18.68 o
   0   7  15       67.35       56.93     17.86 o
   1   7  15        1.87       -1.22     14.19 o
   2   7  15       40.29       39.50     21.38 o
   3   7  15       50.00       27.73     19.19 o
   4   7  15       82.52       63.99     19.27 o
   5   7  15       16.05      -16.41     19.13 o
   6   7  15       25.12       25.34     36.25 o
  -6   8  15        0.40      -30.67     30.67 o
  -5   8  15        3.55      -19.22     24.35 o
  -4   8  15        4.77      -11.79     23.19 o
  -3   8  15       41.37       27.63     22.51 o
  -2   8  15      159.74      141.69     24.86 o
  -1   8  15       31.44       21.71     21.98 o
   0   8  15       77.50       63.98     17.55 o
   1   8  15        0.76      -15.49     15.49 o
   2   8  15       39.17       29.57     22.12 o
   3   8  15        2.37      -17.89     20.93 o
   4   8  15        8.99      -19.47     19.47 o
   5   8  15        6.34      -23.35     23.35 o
  -5   9  15        2.90      -39.14     48.88 o
  -4   9  15        8.35      -25.63     25.63 o
  -3   9  15        4.01      -24.19     24.19 o
  -2   9  15       12.80       -3.38     21.76 o
  -1   9  15       18.84      -18.63     23.23 o
   0   9  15        1.96      -15.74     17.28 o
   1   9  15        6.96        2.75     18.58 o
   2   9  15        1.61      -20.31     20.31 o
   3   9  15       25.03       -6.44     21.20 o
   4   9  15      124.39      116.88     41.78 o
  -4  10  15       64.07       44.06     59.07 o
  -3  10  15        5.97      -40.30     40.30 o
  -2  10  15        5.70      -29.71     30.92 o
  -1  10  15        0.56      -21.24     21.24 o
   0  10  15      152.91      221.27     25.70 o
   1  10  15        0.24      -20.10     20.10 o
   2  10  15        7.50      -22.56     22.56 o
   3  10  15       15.82      -31.23     31.23 o
  -1  11  15        1.11      -26.59     51.01 o
   0  11  15       31.18       35.19     32.56 o
   1  11  15       13.01        1.09     56.98 o
  -8   0  16       13.51        5.97     41.78 o
  -6   0  16        2.29       52.52     42.36 o
  -4   0  16        6.60       26.90     26.21 o
  -2   0  16      115.65      144.39     38.51 o
   0   0  16       98.80      136.26     25.82 o
   2   0  16        1.15       -3.37     22.55 o
   4   0  16       75.88       61.68     31.93 o
   6   0  16      372.88      349.62     50.47 o
  -8   1  16       11.45       27.50     39.71 o
  -7   1  16        0.47       -3.40     32.16 o
  -6   1  16       13.24       32.04     25.00 o
  -5   1  16       59.17       94.11     22.71 o
  -4   1  16       20.07       50.23     19.09 o
  -3   1  16       18.69       44.01     16.88 o
  -2   1  16       34.57       55.22     16.86 o
  -1   1  16       18.14       46.67     15.98 o
   0   1  16      208.23      228.08     22.97 o
   1   1  16       18.65        8.35     12.56 o
   2   1  16      267.78      245.54     29.79 o
   3   1  16        0.52      -15.32     19.56 o
   4   1  16      124.86      111.09     21.22 o
   5   1  16        5.77       -6.88     13.47 o
   6   1  16        7.85        4.33     16.86 o
  -8   2  16       24.30      -16.01     39.86 o
  -7   2  16        9.59       31.43     22.96 o
  -6   2  16        6.40       26.38     25.32 o
  -5   2  16      100.55      105.09     21.89 o
  -4   2  16        4.12       14.77     19.39 o
  -3   2  16        1.28       12.67     17.37 o
  -2   2  16      150.92      180.46     30.22 o
  -1   2  16       75.82       85.90     17.51 o
   0   2  16       76.64       77.58     14.62 o
   1   2  16        0.69       -0.45     13.46 o
   2   2  16        0.42       -3.26     16.36 o
   3   2  16        7.47       16.75     19.85 o
   4   2  16       45.82       35.14     17.56 o
   5   2  16       24.30       23.57     16.05 o
   6   2  16      114.75      126.15     18.98 o
  -7   3  16        3.37      -12.37     24.12 o
  -6   3  16       70.04      102.68     24.41 o
  -5   3  16       58.11       52.01     21.26 o
  -4   3  16        2.71       -2.16     18.33 o
  -3   3  16        1.54       14.04     19.32 o
  -2   3  16        1.40        5.73     17.27 o
  -1   3  16       65.68       82.93     16.81 o
   0   3  16      203.69      231.27     24.93 o
   1   3  16       22.26       50.35     14.38 o
   2   3  16      124.69       93.03     17.88 o
   3   3  16       13.86      -11.86     20.03 o
   4   3  16        0.50      -17.69     21.34 o
   5   3  16       40.02       51.92     18.97 o
   6   3  16       61.02       69.49     16.78 o
  -7   4  16       15.42        1.52     29.69 o
  -6   4  16       34.30        6.79     21.96 o
  -5   4  16        0.26       14.51     22.26 o
  -4   4  16       71.07       76.05     21.40 o
  -3   4  16        7.73       22.61     17.04 o
  -2   4  16        0.07       19.33     17.38 o
  -1   4  16       60.45       51.99     17.19 o
   0   4  16        0.60        1.79     16.02 o
   1   4  16      287.28      303.94     40.54 o
   2   4  16       21.87       15.21     15.79 o
   3   4  16        7.59       -6.89     22.42 o
   4   4  16       34.27       18.81     20.92 o
   5   4  16       21.82       25.62     18.51 o
   6   4  16       78.20       83.30     24.98 o
  -7   5  16        6.57       11.51     30.41 o
  -6   5  16        8.83        1.77     22.40 o
  -5   5  16        0.16       10.87     21.74 o
  -4   5  16        0.97        5.66     18.06 o
  -3   5  16       90.27      106.14     22.14 o
  -2   5  16      125.78      141.06     28.23 o
  -1   5  16       11.47       23.90     16.74 o
   0   5  16       19.59       14.54     15.72 o
   1   5  16       23.00       15.52     17.88 o
   2   5  16        0.42        6.51     18.03 o
   3   5  16        4.14      -12.75     17.12 o
   4   5  16       39.20       27.85     19.00 o
   5   5  16      112.24       72.05     21.36 o
  -6   6  16       40.85       -1.91     24.72 o
  -5   6  16       38.60       69.57     29.81 o
  -4   6  16        0.23      -10.91     19.96 o
  -3   6  16        8.98      -13.91     19.01 o
  -2   6  16       54.60       54.19     18.47 o
  -1   6  16       74.23       97.31     20.62 o
   0   6  16       15.62        7.52     17.10 o
   1   6  16       34.20       19.82     21.08 o
   2   6  16       15.90       18.44     25.99 o
   3   6  16      145.11      188.26     36.96 o
   4   6  16       22.16       17.91     23.11 o
   5   6  16       14.36       11.29     28.18 o
  -5   7  16       15.33       28.55     24.91 o
  -4   7  16        2.02       -2.96     22.00 o
  -3   7  16       19.97       47.11     20.01 o
  -2   7  16       27.03       11.06     19.17 o
  -1   7  16      159.35      219.39     26.14 o
   0   7  16        1.89       -3.08     19.11 o
   1   7  16       52.36       23.93     28.57 o
   2   7  16        8.64      -27.16     27.16 o
   3   7  16        3.71      -23.70     23.70 o
   4   7  16        1.76      -22.26     22.26 o
  -5   8  16        2.42       -5.43     59.15 o
  -4   8  16        0.05       -6.24     29.93 o
  -3   8  16       12.89       -8.70     22.28 o
  -2   8  16        9.92      -23.24     23.24 o
  -1   8  16       19.73      -14.79     21.05 o
   0   8  16       31.88       27.66     21.61 o
   1   8  16       77.71       47.68     31.77 o
   2   8  16        0.89        0.86     25.12 o
   3   8  16      108.69       93.58     25.82 o
  -3   9  16       35.26        0.95     45.31 o
  -2   9  16       13.40      -15.75     22.64 o
  -1   9  16       18.88      -20.72     27.96 o
   0   9  16        2.01      -25.10     25.10 o
   1   9  16       11.49      -40.70     40.70 o
   2   9  16        1.61      -37.49     37.49 o
  -5   0  17       48.27      119.98     32.63 o
  -3   0  17       43.59       36.20     39.87 o
  -1   0  17      293.50      350.88     59.17 o
   1   0  17      126.49      100.89     37.70 o
   3   0  17        0.55      -10.03     32.18 o
   5   0  17      108.00      115.23     35.09 o
  -6   1  17        7.76       54.15     31.31 o
  -5   1  17       16.96       56.92     23.21 o
  -4   1  17        3.59       11.40     19.20 o
  -3   1  17       86.98      105.61     20.44 o
  -2   1  17        0.60       20.68     16.44 o
  -1   1  17        1.75       12.77     16.31 o
   0   1  17       80.34       91.82     17.42 o
   1   1  17       23.04       18.47     16.52 o
   2   1  17       14.10       24.72     22.25 o
   3   1  17       77.92       36.34     21.10 o
   4   1  17        1.86       16.12     23.30 o
   5   1  17       96.20       87.94     17.94 o
  -6   2  17        4.21       16.65     24.27 o
  -5   2  17        1.13       19.98     22.07 o
  -4   2  17       18.13       37.86     22.83 o
  -3   2  17       14.19       47.50     19.24 o
  -2   2  17        3.37      -10.01     16.37 o
  -1   2  17       36.46       68.42     16.92 o
   0   2  17        5.92       10.65     15.39 o
   1   2  17       75.49       77.30     19.26 o
   2   2  17        4.51       -5.60     23.79 o
   3   2  17       43.68       34.47     24.34 o
   4   2  17        6.80       13.33     20.33 o
   5   2  17       49.25       41.57     22.64 o
  -6   3  17        5.94       82.24     38.85 o
  -5   3  17       32.71       26.58     22.36 o
  -4   3  17       23.12       25.43     19.38 o
  -3   3  17        4.70      -12.22     18.87 o
  -2   3  17       44.49       70.84     19.60 o
  -1   3  17       24.10       42.75     18.01 o
   0   3  17       17.06       22.33     15.85 o
   1   3  17        2.26        0.86     17.62 o
   2   3  17        3.22       21.26     23.01 o
   3   3  17        9.25      -19.91     19.91 o
   4   3  17        3.32       -4.75     29.24 o
   5   3  17       46.04       60.29     21.69 o
  -6   4  17       21.12       -5.48     37.27 o
  -5   4  17        0.06        4.31     23.79 o
  -4   4  17       48.96       61.93     19.93 o
  -3   4  17       39.76       59.17     21.13 o
  -2   4  17       12.73       16.94     18.07 o
  -1   4  17        5.93       -3.80     16.59 o
   0   4  17       19.53       38.16     21.96 o
   1   4  17       67.33       67.38     21.76 o
   2   4  17       34.35       40.12     25.56 o
   3   4  17        6.32       14.82     30.67 o
   4   4  17       37.86       46.64     27.43 o
  -5   5  17       35.03       51.39     24.13 o
  -4   5  17        0.91       24.52     21.18 o
  -3   5  17        0.07       -8.22     19.49 o
  -2   5  17        7.41       39.94     19.51 o
  -1   5  17        1.30        8.01     18.26 o
   0   5  17       24.75       18.88     21.06 o
   1   5  17        0.42       -5.48     18.78 o
   2   5  17       91.12       91.13     22.03 o
   3   5  17        3.30       12.25     28.15 o
   4   5  17       16.90       21.14     28.39 o
  -4   6  17       14.64       22.81     22.92 o
  -3   6  17       28.39       29.92     22.45 o
  -2   6  17        5.87       17.80     18.49 o
  -1   6  17       10.01        0.69     17.41 o
   0   6  17        1.77      -18.58     22.72 o
   1   6  17        3.22      -20.47     20.47 o
   2   6  17       21.74        7.19     21.26 o
   3   6  17       11.08      -13.80     27.74 o
  -3   7  17       13.79       28.74     28.24 o
  -2   7  17       23.54       21.42     20.50 o
  -1   7  17       16.54       -8.14     20.67 o
   0   7  17       96.54       83.53     21.73 o
   1   7  17       10.88       36.19     28.75 o
   2   7  17       14.22      -30.09     34.18 o
  -1   8  17        0.06      -27.23     27.23 o
   0   8  17        0.30      -51.01     51.01 o
  -4   0  18        3.99       47.01     39.86 o
  -2   0  18       48.93       81.97     33.13 o
   0   0  18       66.65       52.30     54.81 o
   2   0  18      102.68      127.49     40.62 o
  -5   1  18       20.81       84.92     35.99 o
  -4   1  18       13.84       34.33     28.03 o
  -3   1  18       24.25       47.01     20.50 o
  -2   1  18       34.48       29.36     18.54 o
  -1   1  18        0.49        9.58     16.71 o
   0   1  18       65.25       56.71     21.12 o
   1   1  18        3.98       17.02     23.90 o
   2   1  18       55.00       66.69     23.21 o
   3   1  18        0.37        6.10     23.21 o
  -5   2  18        0.21      102.56     56.44 o
  -4   2  18        6.15       14.88     28.25 o
  -3   2  18        0.41       -2.13     19.77 o
  -2   2  18        5.09        3.85     17.49 o
  -1   2  18        0.26        3.59     17.40 o
   0   2  18        4.54       -6.36     19.90 o
   1   2  18       75.73       84.37     23.11 o
   2   2  18      143.10      133.18     26.01 o
   3   2  18        6.59       20.66     23.37 o
  -4   3  18       13.77       92.34     45.43 o
  -3   3  18        3.54        1.83     20.76 o
  -2   3  18      133.91      212.45     24.87 o
  -1   3  18        1.77       19.19     18.00 o
   0   3  18       20.54       17.35     20.87 o
   1   3  18        0.45      -23.79     23.79 o
   2   3  18        0.21       -3.74     21.81 o
   3   3  18       51.57       60.16     29.68 o
  -4   4  18        1.84       29.98     39.09 o
  -3   4  18        0.03       19.36     28.85 o
  -2   4  18       53.05       86.15     20.42 o
  -1   4  18       57.02       72.47     20.35 o
   0   4  18       22.35       18.72     21.61 o
   1   4  18        2.86       10.40     24.99 o
   2   4  18        2.48       -2.25     22.66 o
  -3   5  18       13.22        4.51     44.93 o
  -2   5  18        0.10        6.42     45.13 o
  -1   5  18        9.36       30.62     26.06 o
   0   5  18       18.42       21.28     30.10 o
   1   5  18        9.93      -19.41     27.30 o
  -1   0  19        8.05       30.13     28.95 o
  -1   1  19       82.29      123.31     32.00 o
   0   1  19        0.47       31.55     39.52 o
 
